# Supplementary material for: Mutational landscape of normal breast tissues adjacent to invasive breast cancer
Source: Cell Rep Med. 2026 Jan 8;7(1):102543. doi: 10.1016/j.xcrm.2025.102543 (PMC12866091; doi:10.1016/j.xcrm.2025.102543)
Supplement: Table S1. Details of Yale and TCGA cohorts: Patients and samples used in the study, related to Table 1 [file mmc2.xlsx]

## Sheet: Sheet1
Cohort	Patient ID	Blood sample	Normal sample	Tumor sample	Age at diagnosis	Status	Cause of missing sample
Yale	YBC1283	1	1	1	39	HR+
Yale	YBC657	1	0	1	46	HR+	Missing sample (not provided)
Yale	YBC897	1	1	1	40	HR+
Yale	YBC1206	1	1	1	40	HER2+
Yale	YBC773	1	1	1	46	HR+
Yale	YBC817	1	1	1	33	HR+
Yale	YBC753	1	1	1	46	HR+
Yale	YBC229	1	1	1	23	HR+
Yale	YBC320	1	1	1	48	HR+
Yale	YBC473	1	1	1	35	HR+
Yale	YBC1881	1	1	1	40	HR+
Yale	YBC1022	1	0	1	45	HR+	Missing sample (not provided)
Yale	YBC762	1	0	1	37	HR+	Missing sample (not provided)
Yale	YBC1813	1	1	1	45	HR+
Yale	YBC1504	1	1	1	42	HR+
Yale	YBC992	1	1	1	49	HR+
Yale	YBC250	1	1	1	48	HR+
Yale	YBC331	1	0	1	23	HR+	Missing sample (not provided)
Yale	YBC282	1	1	1	48	HR+
Yale	YBC59	1	1	1	49	TNBC
Yale	YBC50	1	1	1	47	HR+
Yale	YBC1734	1	0	1	47	HR+	Missing sample (not provided)
Yale	YBC727	1	1	1	43	HR+
Yale	YBC1441	1	1	1	46	HR+
Yale	YBC1134	1	1	1	40	HR+
Yale	YBC1692	1	1	1	49	HR+
Yale	YBC1397	1	1	1	42	HR+
Yale	YBC1593	1	0	1	42	HR+	Missing sample (not provided)
Yale	YBC641	1	1	1	49	HR+
Yale	YBC1567	1	1	1	43	HR+
Yale	YBC1500	1	0	1	45	HR+	Missing sample (not provided)
Yale	YBC482	1	0	1	36	HR+	Missing sample (not provided)
Yale	YBC1530	1	1	0	46	HR+	Corrupted file
Yale	YBC1354	1	1	0	28	HR+	Corrupted file
Yale	YBC1475	1	1	0	40	HR+	Corrupted file
Yale	YBC1760	1	1	0	45	HR+	Corrupted file
TCGA	TCGA-A7-A0D9	1	1	1	37	HR+
TCGA	TCGA-A7-A13F	1	1	1	44	HR+
TCGA	TCGA-A7-A4SA	1	1	1	40	HR+
TCGA	TCGA-A7-A5ZX	1	1	1	48	HR+
TCGA	TCGA-BH-A0B7	1	1	1	42	HER2+
TCGA	TCGA-BH-A0BJ	1	1	1	41	HR+
TCGA	TCGA-BH-A0BL	1	1	1	35	TNBC
TCGA	TCGA-BH-A0BQ	1	1	1	39	HER2+
TCGA	TCGA-BH-A0DK	1	1	1	49	HR+
TCGA	TCGA-BH-A0DQ	1	1	1	42	HR+
TCGA	TCGA-BH-A0DZ	1	0	1	43	HER2+	Corrupted file (error during download)
TCGA	TCGA-BH-A0E0	1	1	1	38	TNBC
TCGA	TCGA-BH-A0H5	1	1	1	45	HR+
TCGA	TCGA-E2-A14Y	1	1	1	35	HER2+
TCGA	TCGA-E2-A158	1	1	1	43	TNBC
TCGA	TCGA-E2-A15I	1	1	1	44	HR+
TCGA	TCGA-E2-A1B5	1	1	1	46	HR+
TCGA	TCGA-XX-A899	1	1	1	46	HR+
