# Supplementary material for: Mutational landscape of normal breast tissues adjacent to invasive breast cancer
Source: Cell Rep Med. 2026 Jan 8;7(1):102543. doi: 10.1016/j.xcrm.2025.102543 (PMC12866091; doi:10.1016/j.xcrm.2025.102543)
Supplement: Table S3. Genes mutated only in tumor tissue of TCGA cohort patients, related to Figure 2 — 0 = no mutation, 1 = mutation. [file mmc4.xlsx]

## Sheet: Sheet1
Gene	TCGA-A7-A4SA	TCGA-BH-A0BJ	TCGA-E2-A14Y	TCGA-A7-A13F	TCGA-BH-A0DQ	TCGA-XX-A899	TCGA-BH-A0B7	TCGA-E2-A1B5	TCGA-BH-A0BL	TCGA-A7-A5ZX	TCGA-BH-A0BQ	TCGA-BH-A0DK	TCGA-BH-A0E0	TCGA-BH-A0H5	TCGA-E2-A158	TCGA-A7-A0D9	TCGA-E2-A15I	Total	Tissues
HLA-DQB1	1	0	1	0	0	0	0	1	1	1	0	0	1	1	0	1	0	8	tumor
ZDHHC5	0	0	1	1	0	0	0	1	1	0	0	0	0	0	1	0	1	6	tumor
EPB41L4A	0	0	1	1	0	0	0	1	1	0	0	0	0	0	1	0	0	5	tumor
TP53	1	0	1	0	0	0	0	0	1	0	0	0	1	0	1	0	0	5	tumor
PIK3CA	0	1	0	0	0	1	0	0	0	0	1	1	0	0	0	1	0	5	tumor
CNN2	0	0	0	0	0	0	0	1	0	0	0	0	1	0	0	1	1	4	tumor
HLA-DRB5	0	0	0	0	1	0	0	0	0	0	0	0	1	0	1	0	0	3	tumor
SMARCA4	0	0	1	1	0	0	0	0	0	0	0	0	0	0	1	0	0	3	tumor
MTCH2	0	0	0	0	1	0	0	1	0	0	0	0	0	0	0	0	0	2	tumor
TSHR	0	0	0	0	1	0	0	0	0	0	0	0	0	0	0	1	0	2	tumor
PLIN4	0	0	0	0	1	0	0	0	0	0	0	0	0	0	1	0	0	2	tumor
PDHA2	0	0	0	0	0	0	0	1	0	0	0	0	0	0	1	0	0	2	tumor
NECAP1	0	0	1	0	0	0	0	0	0	0	0	0	0	0	1	0	0	2	tumor
MACF1	0	0	0	0	0	0	0	0	1	0	0	0	0	0	0	0	1	2	tumor
COPB2	0	0	1	0	0	0	0	0	1	0	0	0	0	0	0	0	0	2	tumor
CSMD3	0	0	0	0	1	0	0	0	1	0	0	0	0	0	0	0	0	2	tumor
HLF	0	0	0	0	0	0	0	0	1	0	0	0	0	0	1	0	0	2	tumor
COBLL1	1	0	0	0	0	0	0	0	0	0	0	1	0	0	0	0	0	2	tumor
KCNJ18	0	0	0	0	0	0	0	1	0	0	0	0	0	0	0	0	0	1	tumor
KRT18	0	0	0	0	0	0	0	0	0	0	0	0	0	1	0	0	0	1	tumor
SYNE1	0	0	0	0	0	0	0	0	0	0	0	0	1	0	0	0	0	1	tumor
ADAMTS7	0	0	0	0	0	0	0	0	0	0	0	0	0	0	1	0	0	1	tumor
TAS2R19	0	0	0	0	1	0	0	0	0	0	0	0	0	0	0	0	0	1	tumor
AK2	0	0	0	0	0	0	0	0	0	0	0	0	1	0	0	0	0	1	tumor
ATXN3	0	0	0	0	0	1	0	0	0	0	0	0	0	0	0	0	0	1	tumor
GXYLT1	0	0	0	0	0	0	0	0	0	0	0	0	0	0	0	0	1	1	tumor
OXCT2	0	0	1	0	0	0	0	0	0	0	0	0	0	0	0	0	0	1	tumor
RETSAT	0	0	0	0	0	0	0	0	0	0	0	0	0	0	0	0	1	1	tumor
PRKAG2	0	0	0	0	0	0	0	0	0	0	0	0	0	0	0	0	1	1	tumor
DNM2	0	0	0	0	0	0	0	0	0	0	0	0	0	0	0	0	1	1	tumor
FAM8A1	0	0	0	0	0	0	0	0	0	0	0	0	0	0	0	1	0	1	tumor
LRRC4	0	0	0	0	1	0	0	0	0	0	0	0	0	0	0	0	0	1	tumor
NOTCH1	0	0	0	1	0	0	0	0	0	0	0	0	0	0	0	0	0	1	tumor
GALNT8	0	0	0	0	0	0	0	0	0	0	0	0	1	0	0	0	0	1	tumor
SCN11A	0	0	0	0	0	0	0	0	0	0	0	0	1	0	0	0	0	1	tumor
SEPTIN10	0	0	0	0	0	0	0	1	0	0	0	0	0	0	0	0	0	1	tumor
STT3B	0	0	0	0	0	0	0	0	0	0	0	0	0	0	0	0	1	1	tumor
KIR2DL3	0	0	0	1	0	0	0	0	0	0	0	0	0	0	0	0	0	1	tumor
DNAH1	0	0	0	0	0	0	0	0	0	0	1	0	0	0	0	0	0	1	tumor
RYR2	0	0	0	0	0	0	0	0	1	0	0	0	0	0	0	0	0	1	tumor
MGA	0	0	0	0	0	0	0	0	0	1	0	0	0	0	0	0	0	1	tumor
KCNQ5	0	0	0	0	0	0	0	0	1	0	0	0	0	0	0	0	0	1	tumor
KEL	0	0	1	0	0	0	0	0	0	0	0	0	0	0	0	0	0	1	tumor
KIAA1109	0	0	0	0	0	0	0	0	0	0	0	0	0	0	1	0	0	1	tumor
LAMA1	0	0	0	0	1	0	0	0	0	0	0	0	0	0	0	0	0	1	tumor
NEB	0	0	0	0	0	0	0	0	0	0	0	0	1	0	0	0	0	1	tumor
OR10H1	0	0	0	0	0	0	0	0	0	0	0	0	0	0	1	0	0	1	tumor
RNASEH2A	0	0	0	0	0	0	0	1	0	0	0	0	0	0	0	0	0	1	tumor
SUOX	0	0	0	0	0	0	0	0	1	0	0	0	0	0	0	0	0	1	tumor
UBR5	0	0	0	0	0	0	0	0	0	0	0	0	0	0	0	1	0	1	tumor
VPS13D	0	0	0	0	0	0	0	0	0	0	1	0	0	0	0	0	0	1	tumor
AARS1	0	0	0	0	0	0	0	0	0	0	0	1	0	0	0	0	0	1	tumor
ABCA7	0	0	0	0	0	0	0	0	0	0	0	1	0	0	0	0	0	1	tumor
ATRNL1	0	0	0	1	0	0	0	0	0	0	0	0	0	0	0	0	0	1	tumor
BAZ2A	0	0	0	1	0	0	0	0	0	0	0	0	0	0	0	0	0	1	tumor
BIRC6	0	0	0	1	0	0	0	0	0	0	0	0	0	0	0	0	0	1	tumor
CHD4	0	0	0	0	0	0	0	0	0	1	0	0	0	0	0	0	0	1	tumor
COL4A5	0	0	0	0	0	0	0	0	0	0	0	1	0	0	0	0	0	1	tumor
CSMD2	0	0	0	0	0	0	0	0	0	0	0	0	0	0	1	0	0	1	tumor
FRAS1	0	0	0	0	0	0	0	0	0	0	0	0	0	0	1	0	0	1	tumor
MEN1	0	0	0	0	0	0	0	0	0	0	0	1	0	0	0	0	0	1	tumor
NRP2	0	0	0	0	1	0	0	0	0	0	0	0	0	0	0	0	0	1	tumor
PEG3	0	0	0	0	0	0	0	0	0	0	0	0	0	0	1	0	0	1	tumor
PTPN7	0	0	0	0	0	0	0	0	0	0	0	0	0	0	1	0	0	1	tumor
TUBB8B	1	0	0	0	0	0	0	0	0	0	0	0	0	0	0	0	0	1	tumor
ACTR3B	0	1	0	0	0	0	0	0	0	0	0	0	0	0	0	0	0	1	tumor
ADSL	0	0	0	0	0	0	0	0	0	0	0	1	0	0	0	0	0	1	tumor
ANK1	0	0	1	0	0	0	0	0	0	0	0	0	0	0	0	0	0	1	tumor
ANK3	0	0	1	0	0	0	0	0	0	0	0	0	0	0	0	0	0	1	tumor
ARID1B	0	0	0	0	0	0	0	0	0	0	0	0	0	0	1	0	0	1	tumor
ATAD2B	0	0	0	1	0	0	0	0	0	0	0	0	0	0	0	0	0	1	tumor
BRWD3	1	0	0	0	0	0	0	0	0	0	0	0	0	0	0	0	0	1	tumor
C2orf78	0	0	0	0	0	0	0	0	0	0	0	0	0	0	1	0	0	1	tumor
CA9	0	0	0	0	0	0	0	0	0	0	0	1	0	0	0	0	0	1	tumor
CHD1L	0	0	0	0	0	0	0	0	0	0	0	0	0	0	1	0	0	1	tumor
CLRN2	0	0	0	0	0	0	0	0	0	0	0	0	0	0	1	0	0	1	tumor
CNTRL	0	0	0	0	0	0	0	0	0	0	0	1	0	0	0	0	0	1	tumor
DOCK11	0	0	0	0	0	0	0	0	0	0	0	1	0	0	0	0	0	1	tumor
DPY19L3	0	0	0	1	0	0	0	0	0	0	0	0	0	0	0	0	0	1	tumor
FREM2	0	1	0	0	0	0	0	0	0	0	0	0	0	0	0	0	0	1	tumor
GDPGP1	0	0	0	0	1	0	0	0	0	0	0	0	0	0	0	0	0	1	tumor
GPD2	0	0	0	0	0	0	0	0	0	0	0	0	0	0	1	0	0	1	tumor
GPR179	0	0	0	0	0	0	1	0	0	0	0	0	0	0	0	0	0	1	tumor
HBS1L	0	0	0	0	0	0	0	0	0	0	0	1	0	0	0	0	0	1	tumor
MYCBP2	0	0	0	0	0	0	0	0	0	0	0	0	0	0	1	0	0	1	tumor
MYO1B	0	0	0	0	0	0	0	0	1	0	0	0	0	0	0	0	0	1	tumor
NPBWR1	0	0	1	0	0	0	0	0	0	0	0	0	0	0	0	0	0	1	tumor
NSL1	0	0	0	0	0	0	0	0	0	0	0	1	0	0	0	0	0	1	tumor
OR10J5	1	0	0	0	0	0	0	0	0	0	0	0	0	0	0	0	0	1	tumor
PCDHA3	0	0	0	0	0	0	0	1	0	0	0	0	0	0	0	0	0	1	tumor
PKN2	0	0	0	0	0	0	0	0	0	0	0	1	0	0	0	0	0	1	tumor
PRRC2B	0	0	0	0	0	0	0	0	0	0	0	0	1	0	0	0	0	1	tumor
RET	0	0	0	0	0	0	0	0	0	0	0	0	0	0	0	1	0	1	tumor
SHKBP1	0	0	0	0	0	0	0	0	0	0	0	0	0	0	0	0	1	1	tumor
SKIDA1	0	0	0	0	0	0	0	0	0	0	0	0	1	0	0	0	0	1	tumor
SLC16A2	0	0	0	0	0	0	0	0	0	0	0	0	1	0	0	0	0	1	tumor
SLITRK6	0	0	0	0	0	0	0	0	0	1	0	0	0	0	0	0	0	1	tumor
SPHKAP	0	0	0	0	0	0	0	0	0	0	0	1	0	0	0	0	0	1	tumor
STAT4	0	0	0	0	0	0	0	0	0	0	0	0	0	0	1	0	0	1	tumor
TOPBP1	0	0	0	0	0	0	0	0	1	0	0	0	0	0	0	0	0	1	tumor
UBE4A	0	0	0	0	0	0	0	0	0	0	0	1	0	0	0	0	0	1	tumor
ZC3H12A	0	0	0	0	0	0	0	0	0	0	0	0	1	0	0	0	0	1	tumor
ZNF548	0	0	0	0	0	0	0	0	0	0	0	0	1	0	0	0	0	1	tumor
ZNF587	0	0	0	0	0	0	0	0	0	1	0	0	0	0	0	0	0	1	tumor
ZNF80	0	0	0	0	0	0	0	1	0	0	0	0	0	0	0	0	0	1	tumor
ZPLD1	0	0	0	0	0	0	0	0	0	0	0	0	0	0	0	1	0	1	tumor
FLVCR1	0	0	0	0	0	0	0	0	1	0	0	0	0	0	0	0	0	1	tumor
ACSL3	0	0	0	0	0	0	0	0	1	0	0	0	0	0	0	0	0	1	tumor
ADAMTS13	0	0	0	0	0	0	0	0	0	0	0	1	0	0	0	0	0	1	tumor
AKT1	0	0	0	0	0	0	0	0	0	0	0	0	0	0	0	0	1	1	tumor
AKTIP	0	0	0	0	0	0	0	0	0	0	0	0	0	0	1	0	0	1	tumor
ALS2CL	0	0	0	0	0	0	0	0	1	0	0	0	0	0	0	0	0	1	tumor
ANKHD1	0	0	0	0	0	0	0	0	0	0	0	1	0	0	0	0	0	1	tumor
AP3B1	0	0	0	0	0	0	0	0	0	0	0	1	0	0	0	0	0	1	tumor
ARMC3	1	0	0	0	0	0	0	0	0	0	0	0	0	0	0	0	0	1	tumor
ARRB2	0	0	1	0	0	0	0	0	0	0	0	0	0	0	0	0	0	1	tumor
ASXL3	0	0	0	0	0	0	0	0	0	0	0	0	0	0	1	0	0	1	tumor
ATP1A1	0	0	1	0	0	0	0	0	0	0	0	0	0	0	0	0	0	1	tumor
ATP6V0A4	1	0	0	0	0	0	0	0	0	0	0	0	0	0	0	0	0	1	tumor
B4GALT1	0	0	0	0	0	0	0	0	0	0	0	0	0	0	1	0	0	1	tumor
BRIP1	0	0	0	0	0	0	0	1	0	0	0	0	0	0	0	0	0	1	tumor
BSCL2	0	0	0	0	0	0	0	0	0	0	0	1	0	0	0	0	0	1	tumor
CALHM4	0	0	0	1	0	0	0	0	0	0	0	0	0	0	0	0	0	1	tumor
CDYL	0	0	0	0	1	0	0	0	0	0	0	0	0	0	0	0	0	1	tumor
CEP72	0	0	0	0	0	0	0	0	0	0	0	1	0	0	0	0	0	1	tumor
CFAP20	0	0	0	0	0	0	0	0	1	0	0	0	0	0	0	0	0	1	tumor
CNGA1	0	0	0	0	0	0	0	0	1	0	0	0	0	0	0	0	0	1	tumor
CNOT3	0	0	0	1	0	0	0	0	0	0	0	0	0	0	0	0	0	1	tumor
CPXM1	0	0	0	0	0	0	0	0	0	0	0	0	0	0	1	0	0	1	tumor
CYP11A1	0	0	0	0	0	0	0	0	0	0	0	1	0	0	0	0	0	1	tumor
DAPK1	0	0	0	0	0	0	0	0	0	0	0	0	1	0	0	0	0	1	tumor
DCST1	0	0	0	0	0	0	0	0	0	0	0	1	0	0	0	0	0	1	tumor
DDR2	0	0	0	1	0	0	0	0	0	0	0	0	0	0	0	0	0	1	tumor
DOC2A	0	0	0	0	0	0	0	0	0	0	0	1	0	0	0	0	0	1	tumor
DOCK7	0	0	0	0	0	0	0	0	0	0	0	1	0	0	0	0	0	1	tumor
DSPP	0	0	0	1	0	0	0	0	0	0	0	0	0	0	0	0	0	1	tumor
FAM135A	0	0	0	0	0	1	0	0	0	0	0	0	0	0	0	0	0	1	tumor
GALNTL6	0	0	0	0	0	0	0	1	0	0	0	0	0	0	0	0	0	1	tumor
GINM1	0	0	0	0	0	0	0	0	0	0	0	1	0	0	0	0	0	1	tumor
GPR107	0	0	0	0	0	0	0	0	0	0	0	1	0	0	0	0	0	1	tumor
GPR35	0	0	0	0	0	0	0	0	0	0	0	0	0	0	1	0	0	1	tumor
GRID1	0	0	0	0	0	0	0	0	0	0	0	1	0	0	0	0	0	1	tumor
GRM3	0	0	0	0	0	0	0	0	0	0	0	0	0	0	0	0	1	1	tumor
GTF2H3	0	0	0	0	1	0	0	0	0	0	0	0	0	0	0	0	0	1	tumor
HAUS6	0	0	1	0	0	0	0	0	0	0	0	0	0	0	0	0	0	1	tumor
HLA-A	1	0	0	0	0	0	0	0	0	0	0	0	0	0	0	0	0	1	tumor
HNRNPDL	0	0	1	0	0	0	0	0	0	0	0	0	0	0	0	0	0	1	tumor
HNRNPU	0	0	0	0	0	0	0	0	0	0	0	1	0	0	0	0	0	1	tumor
HRC	0	0	0	0	0	0	0	0	0	0	0	0	0	0	1	0	0	1	tumor
HRH3	0	0	0	0	0	0	0	0	0	0	0	0	0	0	1	0	0	1	tumor
KANK2	0	0	1	0	0	0	0	0	0	0	0	0	0	0	0	0	0	1	tumor
KCNIP2	0	0	0	1	0	0	0	0	0	0	0	0	0	0	0	0	0	1	tumor
KCNJ3	0	0	0	0	0	0	0	0	1	0	0	0	0	0	0	0	0	1	tumor
KIF1C	0	0	0	0	0	0	0	0	0	0	0	1	0	0	0	0	0	1	tumor
KLHL1	0	0	0	0	0	0	0	0	0	0	0	0	0	0	0	1	0	1	tumor
LETMD1	0	0	0	0	0	0	0	0	0	0	0	0	0	0	1	0	0	1	tumor
LONRF2	0	0	0	0	0	0	0	0	0	0	0	1	0	0	0	0	0	1	tumor
LRRN2	0	0	0	0	0	0	0	0	0	0	0	0	0	0	1	0	0	1	tumor
MAP3K12	0	0	0	0	0	0	0	0	0	1	0	0	0	0	0	0	0	1	tumor
MDM2	0	0	0	0	0	0	0	0	0	0	0	0	0	0	1	0	0	1	tumor
MELTF	0	0	0	0	1	0	0	0	0	0	0	0	0	0	0	0	0	1	tumor
MICU3	0	0	1	0	0	0	0	0	0	0	0	0	0	0	0	0	0	1	tumor
MIS18BP1	0	0	0	0	1	0	0	0	0	0	0	0	0	0	0	0	0	1	tumor
MMD	0	0	0	0	0	0	0	0	0	0	0	0	0	0	0	1	0	1	tumor
MPHOSPH9	0	0	0	0	0	0	0	0	0	0	0	1	0	0	0	0	0	1	tumor
MTRR	0	0	1	0	0	0	0	0	0	0	0	0	0	0	0	0	0	1	tumor
NAMPT	0	0	0	0	0	0	0	0	1	0	0	0	0	0	0	0	0	1	tumor
NOD1	0	0	0	0	1	0	0	0	0	0	0	0	0	0	0	0	0	1	tumor
NRDE2	0	0	0	0	0	0	0	0	1	0	0	0	0	0	0	0	0	1	tumor
NTNG1	0	0	0	0	0	0	0	0	0	0	1	0	0	0	0	0	0	1	tumor
ODAM	0	0	0	0	0	0	0	0	0	0	0	1	0	0	0	0	0	1	tumor
OR10G9	0	1	0	0	0	0	0	0	0	0	0	0	0	0	0	0	0	1	tumor
OR10H2	0	0	0	0	0	0	0	0	0	0	0	0	0	0	1	0	0	1	tumor
OR5B2	0	0	0	0	0	0	0	0	0	0	0	1	0	0	0	0	0	1	tumor
PCDHGA5	0	0	0	0	0	0	0	0	0	0	0	0	0	0	1	0	0	1	tumor
PDZD8	0	0	1	0	0	0	0	0	0	0	0	0	0	0	0	0	0	1	tumor
PERP	0	0	0	0	1	0	0	0	0	0	0	0	0	0	0	0	0	1	tumor
PI4K2B	0	0	0	0	0	0	0	0	0	0	0	1	0	0	0	0	0	1	tumor
PKD1L1	0	0	0	0	0	0	0	0	0	0	0	1	0	0	0	0	0	1	tumor
PLCE1	0	0	0	0	0	0	0	0	0	0	0	0	0	0	1	0	0	1	tumor
POLM	1	0	0	0	0	0	0	0	0	0	0	0	0	0	0	0	0	1	tumor
PPM1B	0	0	0	0	0	0	0	0	0	0	0	0	0	0	1	0	0	1	tumor
PRKD2	0	0	0	0	0	0	0	0	0	0	0	1	0	0	0	0	0	1	tumor
PTPRE	0	0	0	0	0	0	0	0	0	0	0	0	0	0	1	0	0	1	tumor
RBM24	0	0	0	0	0	0	0	0	0	0	0	0	0	0	1	0	0	1	tumor
RGL3	0	0	0	0	0	0	0	0	0	0	0	0	0	0	1	0	0	1	tumor
RHOA	0	0	0	0	0	0	0	0	0	0	0	0	1	0	0	0	0	1	tumor
RIMKLB	0	0	0	0	0	0	0	0	1	0	0	0	0	0	0	0	0	1	tumor
RNF214	0	0	0	0	0	0	0	0	0	0	0	1	0	0	0	0	0	1	tumor
RPGRIP1	0	0	0	1	0	0	0	0	0	0	0	0	0	0	0	0	0	1	tumor
RPL5	0	0	0	0	0	0	0	0	0	0	0	0	0	0	0	1	0	1	tumor
SCFD1	0	0	0	0	0	0	0	0	0	0	0	1	0	0	0	0	0	1	tumor
SCFD2	0	0	0	0	0	0	0	0	0	0	0	0	0	0	1	0	0	1	tumor
SF3B1	0	0	0	0	1	0	0	0	0	0	0	0	0	0	0	0	0	1	tumor
SHOC1	0	0	0	0	0	0	0	0	0	0	0	0	0	0	1	0	0	1	tumor
SLC22A24	0	0	0	0	0	0	0	0	0	0	0	1	0	0	0	0	0	1	tumor
SLC27A5	0	0	0	0	0	0	0	0	0	0	1	0	0	0	0	0	0	1	tumor
SLC29A3	0	0	0	0	0	0	0	0	0	0	0	0	0	0	1	0	0	1	tumor
SLC35A2	0	0	0	0	0	0	0	0	0	0	0	0	0	0	0	0	1	1	tumor
SLC4A5	0	0	0	0	0	0	0	0	0	0	0	0	0	0	1	0	0	1	tumor
SLC5A5	0	0	0	0	0	0	0	0	0	0	0	0	0	0	1	0	0	1	tumor
SLC8B1	0	0	0	0	1	0	0	0	0	0	0	0	0	0	0	0	0	1	tumor
SNAI1	0	0	0	1	0	0	0	0	0	0	0	0	0	0	0	0	0	1	tumor
SPAST	0	0	0	0	0	0	0	0	0	0	0	0	0	0	1	0	0	1	tumor
SPIB	0	0	1	0	0	0	0	0	0	0	0	0	0	0	0	0	0	1	tumor
SPRED3	0	0	0	0	0	0	0	0	0	0	0	1	0	0	0	0	0	1	tumor
SSTR5	0	0	0	0	0	0	0	0	1	0	0	0	0	0	0	0	0	1	tumor
STARD4	0	1	0	0	0	0	0	0	0	0	0	0	0	0	0	0	0	1	tumor
SYVN1	0	1	0	0	0	0	0	0	0	0	0	0	0	0	0	0	0	1	tumor
TBC1D23	0	0	0	0	0	0	0	0	0	0	0	0	0	0	1	0	0	1	tumor
TCTN1	0	0	0	0	0	1	0	0	0	0	0	0	0	0	0	0	0	1	tumor
TMEM123	0	0	0	0	0	1	0	0	0	0	0	0	0	0	0	0	0	1	tumor
TMTC4	1	0	0	0	0	0	0	0	0	0	0	0	0	0	0	0	0	1	tumor
TPPP3	0	0	0	0	0	0	0	0	1	0	0	0	0	0	0	0	0	1	tumor
TRIM43	0	0	0	0	0	0	0	0	0	0	0	0	0	0	1	0	0	1	tumor
TRPC1	0	0	0	1	0	0	0	0	0	0	0	0	0	0	0	0	0	1	tumor
URB2	1	0	0	0	0	0	0	0	0	0	0	0	0	0	0	0	0	1	tumor
USP54	0	0	0	0	0	0	0	0	1	0	0	0	0	0	0	0	0	1	tumor
VANGL2	0	0	0	0	0	0	0	0	0	0	0	0	0	0	1	0	0	1	tumor
VAV1	0	0	0	1	0	0	0	0	0	0	0	0	0	0	0	0	0	1	tumor
WDR44	0	0	0	1	0	0	0	0	0	0	0	0	0	0	0	0	0	1	tumor
WNK3	0	0	0	0	1	0	0	0	0	0	0	0	0	0	0	0	0	1	tumor
ZBTB24	0	0	0	0	0	0	0	0	0	0	0	1	0	0	0	0	0	1	tumor
ZNF181	0	0	0	0	0	0	0	0	0	0	0	0	0	0	1	0	0	1	tumor
ATRNL1	0	1	1	0	0	1	0	0	0	0	1	0	0	1	1	1	0	7	normal
PRAMEF27	0	0	0	1	0	0	1	0	1	0	0	0	0	0	1	1	1	6	normal
PRAMEF20	0	1	0	1	0	0	0	1	0	0	0	0	1	0	1	0	0	5	normal
STT3B	0	0	1	0	0	0	0	0	0	0	1	1	0	0	0	1	0	4	normal
SVIL	0	0	0	0	1	0	1	0	0	1	1	0	0	0	0	0	0	4	normal
BTNL8	0	1	0	0	0	0	0	0	0	0	1	1	0	0	0	1	0	4	normal
PRKAG2	0	0	0	0	0	0	0	0	0	0	1	0	1	1	0	0	0	3	normal
KCNJ18	0	0	0	0	0	0	0	0	0	0	0	0	1	0	0	1	0	2	normal
TAS2R30	1	0	0	1	0	0	0	0	0	0	0	0	0	0	0	0	0	2	normal
ZNRF4	0	0	0	0	0	0	0	0	0	0	1	0	0	0	0	0	1	2	normal
RETSAT	0	0	1	0	0	1	0	0	0	0	0	0	0	0	0	0	0	2	normal
HLA-DRB5	0	0	0	1	0	0	0	0	0	0	1	0	0	0	0	0	0	2	normal
PLEC	0	0	1	0	0	0	0	1	0	0	0	0	0	0	0	0	0	2	normal
RGPD3	1	1	0	0	0	0	0	0	0	0	0	0	0	0	0	0	0	2	normal
SV2C	0	1	0	0	0	0	0	0	0	0	0	0	0	0	0	1	0	2	normal
ADAMTS14	0	0	1	0	0	0	0	0	0	0	0	0	0	0	1	0	0	2	normal
CSF3R	0	0	1	0	0	0	0	0	0	0	1	0	0	0	0	0	0	2	normal
MTCH2	0	0	0	0	0	0	0	0	0	0	0	0	0	0	0	0	1	1	normal
KRT18	0	0	0	0	1	0	0	0	0	0	0	0	0	0	0	0	0	1	normal
KIF7	0	0	0	0	0	0	0	0	0	0	0	1	0	0	0	0	0	1	normal
MUC6	0	0	0	0	0	0	0	0	0	0	0	0	1	0	0	0	0	1	normal
SUSD2	0	0	1	0	0	0	0	0	0	0	0	0	0	0	0	0	0	1	normal
TAS2R19	1	0	0	0	0	0	0	0	0	0	0	0	0	0	0	0	0	1	normal
NHLRC1	0	0	0	0	0	0	0	0	0	0	0	0	1	0	0	0	0	1	normal
PLIN4	0	0	0	0	0	0	0	0	0	0	0	0	0	1	0	0	0	1	normal
WASHC2A	0	0	0	0	0	0	0	1	0	0	0	0	0	0	0	0	0	1	normal
MUC4	0	0	0	0	0	0	0	0	0	0	0	0	0	0	1	0	0	1	normal
LRRC4	0	1	0	0	0	0	0	0	0	0	0	0	0	0	0	0	0	1	normal
NOTCH1	0	0	0	0	0	0	0	0	0	0	1	0	0	0	0	0	0	1	normal
TENM4	0	0	0	0	0	0	0	1	0	0	0	0	0	0	0	0	0	1	normal
OTOF	0	0	0	0	0	0	0	1	0	0	0	0	0	0	0	0	0	1	normal
DSP	0	0	0	0	0	0	0	1	0	0	0	0	0	0	0	0	0	1	normal
DYSF	0	0	0	0	0	0	0	0	0	0	0	0	1	0	0	0	0	1	normal
EP400	0	0	0	0	0	0	0	1	0	0	0	0	0	0	0	0	0	1	normal
WDR6	0	0	0	0	0	0	0	0	0	0	0	0	0	0	1	0	0	1	normal
ABCC11	0	0	0	0	0	0	0	0	0	0	0	1	0	0	0	0	0	1	normal
ACACB	0	0	0	0	0	0	0	1	0	0	0	0	0	0	0	0	0	1	normal
LAMA5	0	0	0	0	0	0	0	1	0	0	0	0	0	0	0	0	0	1	normal
PIP4K2B	0	0	0	0	0	0	0	0	0	0	0	1	0	0	0	0	0	1	normal
TAOK2	0	0	0	0	0	0	0	1	0	0	0	0	0	0	0	0	0	1	normal
AGER	0	0	0	0	0	0	0	1	0	0	0	0	0	0	0	0	0	1	normal
CNGB1	0	0	0	0	0	0	0	1	0	0	0	0	0	0	0	0	0	1	normal
EPHA5	0	0	0	0	0	0	0	0	0	0	0	0	1	0	0	0	0	1	normal
FOXD4L1	0	0	0	0	0	0	0	1	0	0	0	0	0	0	0	0	0	1	normal
HIVEP3	0	0	0	0	0	0	0	1	0	0	0	0	0	0	0	0	0	1	normal
MYH7	0	0	0	0	0	0	0	1	0	0	0	0	0	0	0	0	0	1	normal
NAGLU	0	0	0	0	0	0	0	1	0	0	0	0	0	0	0	0	0	1	normal
AFDN	0	0	0	0	0	0	0	1	0	0	0	0	0	0	0	0	0	1	normal
ALPG	0	1	0	0	0	0	0	0	0	0	0	0	0	0	0	0	0	1	normal
BICC1	0	0	0	0	0	0	0	0	0	0	0	0	1	0	0	0	0	1	normal
BSN	0	0	0	0	0	0	0	1	0	0	0	0	0	0	0	0	0	1	normal
CEBPE	0	0	0	0	0	0	0	1	0	0	0	0	0	0	0	0	0	1	normal
CTBP2	0	0	0	0	0	0	0	1	0	0	0	0	0	0	0	0	0	1	normal
DIP2C	0	0	0	0	0	0	0	1	0	0	0	0	0	0	0	0	0	1	normal
GLI3	0	0	0	0	0	0	0	1	0	0	0	0	0	0	0	0	0	1	normal
GTPBP8	0	0	0	0	0	0	0	1	0	0	0	0	0	0	0	0	0	1	normal
HMGXB3	0	0	0	0	0	0	0	1	0	0	0	0	0	0	0	0	0	1	normal
IGSF9B	0	0	0	0	0	0	0	1	0	0	0	0	0	0	0	0	0	1	normal
KMT5A	0	0	0	1	0	0	0	0	0	0	0	0	0	0	0	0	0	1	normal
LRWD1	0	0	0	0	0	0	0	1	0	0	0	0	0	0	0	0	0	1	normal
PRF1	0	0	0	0	0	0	0	1	0	0	0	0	0	0	0	0	0	1	normal
PRMT6	0	0	0	0	0	0	0	1	0	0	0	0	0	0	0	0	0	1	normal
PTGES2	0	0	0	0	0	0	0	0	0	0	0	0	0	0	0	1	0	1	normal
SZT2	0	0	0	0	0	0	0	0	0	0	0	1	0	0	0	0	0	1	normal
TANK	0	0	0	0	0	0	0	1	0	0	0	0	0	0	0	0	0	1	normal
TBC1D2	0	0	0	0	0	0	0	1	0	0	0	0	0	0	0	0	0	1	normal
WDR3	0	0	0	0	0	0	0	0	0	0	1	0	0	0	0	0	0	1	normal
FMN1	0	0	0	1	0	0	0	0	0	0	0	0	0	0	0	0	0	1	normal
ARMC7	0	0	0	0	0	0	0	1	0	0	0	0	0	0	0	0	0	1	normal
CNNM2	0	0	0	0	0	0	0	1	0	0	0	0	0	0	0	0	0	1	normal
COA1	0	0	0	0	0	0	0	1	0	0	0	0	0	0	0	0	0	1	normal
KRT6C	0	0	0	0	0	0	0	1	0	0	0	0	0	0	0	0	0	1	normal
NHP2	0	0	0	0	0	0	0	1	0	0	0	0	0	0	0	0	0	1	normal
CAPN1	0	0	0	0	0	0	0	0	0	0	0	0	1	0	0	0	0	1	normal
PDCD7	0	0	0	0	0	0	0	1	0	0	0	0	0	0	0	0	0	1	normal
TRIM65	0	0	0	0	0	0	0	1	0	0	0	0	0	0	0	0	0	1	normal
ADIPOQ	0	0	0	0	0	0	0	1	0	0	0	0	0	0	0	0	0	1	normal
ASPHD1	0	0	0	0	0	0	0	1	0	0	0	0	0	0	0	0	0	1	normal
ATP5F1A	0	0	0	0	0	0	0	0	0	0	0	0	0	0	0	1	0	1	normal
C1orf56	0	0	0	0	0	0	0	1	0	0	0	0	0	0	0	0	0	1	normal
CAPN11	0	0	0	0	0	1	0	0	0	0	0	0	0	0	0	0	0	1	normal
CREBRF	0	0	0	0	0	0	0	1	0	0	0	0	0	0	0	0	0	1	normal
DIPK1C	0	0	0	0	0	0	0	1	0	0	0	0	0	0	0	0	0	1	normal
HIPK4	0	0	0	0	0	0	0	1	0	0	0	0	0	0	0	0	0	1	normal
KATNIP	0	0	0	0	0	0	0	1	0	0	0	0	0	0	0	0	0	1	normal
MDM4	0	0	0	0	0	0	0	1	0	0	0	0	0	0	0	0	0	1	normal
PLEKHN1	0	0	0	0	0	0	0	1	0	0	0	0	0	0	0	0	0	1	normal
SIPA1L3	0	0	0	0	0	0	0	1	0	0	0	0	0	0	0	0	0	1	normal
TEPSIN	0	0	0	0	0	0	0	0	0	0	0	1	0	0	0	0	0	1	normal
NOVA2	0	0	0	0	0	0	0	1	0	0	0	0	0	0	0	0	0	1	normal
RNF17	0	0	0	0	0	0	0	1	0	0	0	0	0	0	0	0	0	1	normal
CDCA4	0	0	0	0	0	0	0	1	0	0	0	0	0	0	0	0	0	1	normal
CDK2AP2	0	0	0	0	0	0	0	0	0	0	0	0	1	0	0	0	0	1	normal
CLDN14	0	0	0	0	0	0	0	1	0	0	0	0	0	0	0	0	0	1	normal
OSBP	0	0	0	0	0	0	0	1	0	0	0	0	0	0	0	0	0	1	normal
ZSCAN25	0	0	0	0	0	0	0	1	0	0	0	0	0	0	0	0	0	1	normal
ARMCX3	0	0	0	0	0	0	0	1	0	0	0	0	0	0	0	0	0	1	normal
B3GAT1	0	0	0	0	0	0	0	1	0	0	0	0	0	0	0	0	0	1	normal
BSX	0	0	0	0	0	0	0	1	0	0	0	0	0	0	0	0	0	1	normal
CBY3	0	0	0	0	0	0	0	1	0	0	0	0	0	0	0	0	0	1	normal
CCDC106	0	0	0	0	0	0	0	1	0	0	0	0	0	0	0	0	0	1	normal
FAM221B	0	1	0	0	0	0	0	0	0	0	0	0	0	0	0	0	0	1	normal
FRYL	0	0	0	0	0	0	0	0	0	0	0	0	1	0	0	0	0	1	normal
GALR2	0	1	0	0	0	0	0	0	0	0	0	0	0	0	0	0	0	1	normal
GDF6	0	0	0	0	0	0	0	1	0	0	0	0	0	0	0	0	0	1	normal
GPR182	0	0	0	0	0	0	0	0	0	0	0	0	1	0	0	0	0	1	normal
GPR6	0	0	0	0	0	0	0	1	0	0	0	0	0	0	0	0	0	1	normal
IRF2BP2	0	1	0	0	0	0	0	0	0	0	0	0	0	0	0	0	0	1	normal
KCNK16	0	0	0	0	0	0	0	0	0	0	0	1	0	0	0	0	0	1	normal
LRRTM1	0	0	0	0	0	0	0	1	0	0	0	0	0	0	0	0	0	1	normal
MMD2	0	1	0	0	0	0	0	0	0	0	0	0	0	0	0	0	0	1	normal
NR0B2	0	0	0	0	0	0	0	1	0	0	0	0	0	0	0	0	0	1	normal
PCNX3	0	0	0	0	0	0	0	1	0	0	0	0	0	0	0	0	0	1	normal
PGLYRP1	0	0	0	0	0	0	0	1	0	0	0	0	0	0	0	0	0	1	normal
POU5F1	0	0	0	0	0	0	0	1	0	0	0	0	0	0	0	0	0	1	normal
PPAN	0	0	0	0	0	0	0	1	0	0	0	0	0	0	0	0	0	1	normal
RFPL2	0	0	0	0	0	0	0	0	0	0	0	0	0	0	0	1	0	1	normal
RPS2	0	0	0	0	0	0	0	0	0	0	0	1	0	0	0	0	0	1	normal
RUNX1	0	0	0	0	0	0	0	0	0	0	0	0	1	0	0	0	0	1	normal
SDCCAG8	0	0	0	0	0	0	0	0	0	0	0	0	1	0	0	0	0	1	normal
SLC27A4	0	0	0	0	0	0	0	1	0	0	0	0	0	0	0	0	0	1	normal
SOGA1	0	0	0	0	0	0	0	1	0	0	0	0	0	0	0	0	0	1	normal
TCAP	0	0	0	0	0	0	0	1	0	0	0	0	0	0	0	0	0	1	normal
TRPC4	0	0	0	0	0	0	0	1	0	0	0	0	0	0	0	0	0	1	normal
VARS2	0	0	0	0	0	0	0	1	0	0	0	0	0	0	0	0	0	1	normal
ZNF827	0	0	0	0	0	0	0	1	0	0	0	0	0	0	0	0	0	1	normal
TSHR	0	0	1	1	0	0	0	0	0	0	1	0	1	1	0	0	0	5	tumor_normal_shared
MTCH2	1	0	0	0	0	0	0	0	0	1	1	0	0	0	0	0	0	3	tumor_normal_shared
KRT18	0	0	0	1	0	0	0	0	0	1	0	0	0	0	0	0	1	3	tumor_normal_shared
MUC6	0	0	0	0	0	0	1	0	0	0	0	0	0	1	1	0	0	3	tumor_normal_shared
ATXN3	0	0	0	0	0	0	0	0	1	0	0	0	1	1	0	0	0	3	tumor_normal_shared
LRRC4	0	0	0	1	0	0	0	0	0	0	0	0	0	1	0	0	0	2	tumor_normal_shared
COL12A1	0	0	0	0	0	0	0	0	0	0	0	0	0	1	0	0	0	1	tumor_normal_shared
KCNJ18	0	0	0	0	0	0	0	0	0	0	0	1	0	0	0	0	0	1	tumor_normal_shared
MMUT	0	0	0	0	0	0	0	0	0	0	0	0	0	1	0	0	0	1	tumor_normal_shared
HLA-DQB1	0	0	0	0	0	0	0	0	0	0	1	0	0	0	0	0	0	1	tumor_normal_shared
ADAMTS7	0	0	0	0	0	0	1	0	0	0	0	0	0	0	0	0	0	1	tumor_normal_shared
TAS2R30	0	0	0	0	0	0	0	0	1	0	0	0	0	0	0	0	0	1	tumor_normal_shared
TNXB	0	0	0	0	0	0	0	0	0	0	0	0	0	0	0	0	1	1	tumor_normal_shared
FAM8A1	0	0	0	0	0	0	0	0	0	0	0	0	0	1	0	0	0	1	tumor_normal_shared
MUC4	0	0	0	0	1	0	0	0	0	0	0	0	0	0	0	0	0	1	tumor_normal_shared
STT3B	0	0	0	1	0	0	0	0	0	0	0	0	0	0	0	0	0	1	tumor_normal_shared
NOTCH3	0	0	0	0	0	0	1	0	0	0	0	0	0	0	0	0	0	1	tumor_normal_shared
COL9A3	0	0	0	0	0	0	0	0	0	0	0	0	0	0	0	1	0	1	tumor_normal_shared
MYBPC3	0	1	0	0	0	0	0	0	0	0	0	0	0	0	0	0	0	1	tumor_normal_shared
B3GALNT1	0	0	0	0	0	0	0	0	0	0	0	0	0	1	0	0	0	1	tumor_normal_shared
CSK	0	0	0	0	0	0	0	0	0	0	1	0	0	0	0	0	0	1	tumor_normal_shared
DNTTIP1	0	0	0	0	0	0	1	0	0	0	0	0	0	0	0	0	0	1	tumor_normal_shared
FUT11	0	0	0	0	0	0	0	0	0	0	0	0	0	1	0	0	0	1	tumor_normal_shared
GGT5	0	0	0	0	0	0	1	0	0	0	0	0	0	0	0	0	0	1	tumor_normal_shared
GLO1	0	0	0	0	0	0	1	0	0	0	0	0	0	0	0	0	0	1	tumor_normal_shared
HYAL3	0	0	0	0	0	0	1	0	0	0	0	0	0	0	0	0	0	1	tumor_normal_shared
SARM1	0	0	0	0	0	0	0	0	0	0	1	0	0	0	0	0	0	1	tumor_normal_shared
