# Supplementary material for: Mutational landscape of normal breast tissues adjacent to invasive breast cancer
Source: Cell Rep Med. 2026 Jan 8;7(1):102543. doi: 10.1016/j.xcrm.2025.102543 (PMC12866091; doi:10.1016/j.xcrm.2025.102543)
Supplement: Table S4. Jaccard index based on Venn diagrams at a gene level (Figure S2) between blood & normal samples and normal & tumor samples for Yale and TCGA cohorts, related to Figure 2 [file mmc5.xlsx]

## Sheet: Sheet1
sample id	blood-normal	normal-tumor	Cohort
YBC1134	0.708738	0.656652	Yale
YBC1504	0.756345	0.697248	Yale
YBC229	0.743719	0.705607	Yale
YBC59	0.733624	0.684211	Yale
YBC1692	0.695	0.684211	Yale
YBC473	0.59322	0.553846	Yale
YBC1206	0.697436	0.662037	Yale
YBC282	0.751196	0.747664	Yale
YBC641	0.757732	0.717172	Yale
YBC817	0.674528	0.660944	Yale
YBC1567	0.765306	0.708333	Yale
YBC897	0.755981	0.720721	Yale
YBC1441	0.439655	0.403101	Yale
YBC250	0.743961	0.695067	Yale
YBC773	0.751073	0.712	Yale
YBC1283	0.709677	0.653659	Yale
YBC1813	0.71564	0.693333	Yale
YBC727	0.755435	0.661458	Yale
YBC50	0.744792	0.69378	Yale
YBC753	0.676471	0.672316	Yale
YBC992	0.714286	0.684466	Yale
YBC1881	0.697674	0.626263	Yale
YBC1397	0.727273	0.699588	Yale
YBC320	0.745562	0.723164	Yale
TCGA-A7-A4SD	0.625442	0.569024	TCGA
TCGA-BH-A0H9	0.556962	0.504032	TCGA
TCGA-A7-A4SA	0.700483	0.621739	TCGA
TCGA-E2-A153	0.552995	0.510549	TCGA
TCGA-BH-A0DE	0.582569	0.596639	TCGA
TCGA-BH-A0B8	0.587755	0.515385	TCGA
TCGA-BH-A0BJ	0.600985	0.61	TCGA
TCGA-A7-A13E	0.640351	0.428571	TCGA
TCGA-E2-A14Y	0.642857	0.585062	TCGA
TCGA-E2-A1BC	0.387755	0.375358	TCGA
TCGA-BH-A0C0	0.509174	0.431373	TCGA
TCGA-BH-A0E1	0.534392	0.502591	TCGA
TCGA-A7-A4SE	0.672932	0.554054	TCGA
TCGA-BH-A0BM	0.546296	0.514019	TCGA
TCGA-A7-A13F	0.574879	0.543379	TCGA
TCGA-A7-A56D	0.628253	0.540717	TCGA
TCGA-BH-A0BC	0.631068	0.544643	TCGA
TCGA-BH-A0BO	0.701657	0.68984	TCGA
TCGA-BH-A0BW	0.617284	0.569395	TCGA
TCGA-BH-A0HK	0.495726	0.440945	TCGA
TCGA-E2-A15K	0.531646	0.491736	TCGA
TCGA-BH-A0DQ	0.651163	0.591489	TCGA
TCGA-BH-A0DL	0.617225	0.52459	TCGA
TCGA-E2-A15L	0.657143	0.594796	TCGA
TCGA-XX-A899	0.675676	0.633188	TCGA
TCGA-BH-A0B7	0.584821	0.622727	TCGA
TCGA-BH-A0BA	0.606796	0.524664	TCGA
TCGA-E2-A1B5	0.460751	0.431818	TCGA
TCGA-BH-A5IZ	0.652672	0.538206	TCGA
TCGA-BH-A0BL	0.592593	0.518072	TCGA
TCGA-A7-A4SC	0.61991	0.587983	TCGA
TCGA-A7-A5ZX	0.619247	0.590361	TCGA
TCGA-AC-A5XS	0.633803	0.342784	TCGA
TCGA-BH-A0B3	0.509709	0.446903	TCGA
TCGA-BH-A0BQ	0.610442	0.624	TCGA
TCGA-BH-A0DH	0.672222	0.565854	TCGA
TCGA-BH-A0DK	0.549296	0.444444	TCGA
TCGA-BH-A0DP	0.502203	0.462185	TCGA
TCGA-BH-A0E0	0.574766	0.483607	TCGA
TCGA-BH-A0H5	0.566038	0.600939	TCGA
TCGA-E2-A158	0.610092	0.425856	TCGA
TCGA-E2-A15M	0.644737	0.51049	TCGA
TCGA-A7-A0D9	0.567568	0.521186	TCGA
TCGA-E2-A15I	0.622407	0.574803	TCGA
TCGA-BH-A0H7	0.535849	0.485185	TCGA
TCGA-BH-AB28	0.596244	0.572052	TCGA
