# Supplementary material for: Mutational landscape of normal breast tissues adjacent to invasive breast cancer
Source: Cell Rep Med. 2026 Jan 8;7(1):102543. doi: 10.1016/j.xcrm.2025.102543 (PMC12866091; doi:10.1016/j.xcrm.2025.102543)
Supplement: Table S5. Details of shared somatic mutations between tumor and normal adjacent tissues in Yale cohort, related to Figure 5 [file mmc6.xlsx]

## Sheet: Sheet1
Chromosome	Start Position	Reference Allele	Allele	Hugo Symbol	MetaSVM	CADD Score	ClinPred	N Patients Normal	N Patients Tumor	N Patients Both	Variant Classification	VAF normal	VAF tumor
chr22	24183189	G	T	SUSD2	D	24.6	T	25	30	20	Missense_Mutation	0.694444	0.833333
chr13	25097133	A	G	PABPC3	T	14.94	D	24	26	19	Missense_Mutation	0.638889	0.75
chr7	142750558	C	G	PRSS1	D	22.8	D	23	27	19	Missense_Mutation	0.666667	0.722222
chr3	75737252	A	T	ZNF717	D	22.8	T	20	25	16	Missense_Mutation	0.555556	0.694444
chr10	29490918	A	C	SVIL	D	26.4	T	17	26	14	Missense_Mutation	0.472222	0.722222
chr13	25096730	G	A	PABPC3	T	22.4	D	20	24	14	Missense_Mutation	0.555556	0.666667
chr7	142750672	T	A	PRSS1	D	23.5	D	18	21	12	Missense_Mutation	0.5	0.583333
chr12	11133565	G	A	TAS2R30	T	15.23	D	12	16	9	Missense_Mutation	0.333333	0.444444
chr1	13053583	G	A	PRAMEF27	T	8.723	D	8	6	6	Missense_Mutation	0.222222	0.166667
chr3	75738048	A	C	ZNF717	D	22.2	T	17	10	5	Missense_Mutation	0.472222	0.277778
chrX	136874252	C	A	RBMX	D	24.6	T	3	6	3	Missense_Mutation	0.0833333	0.166667
chr13	25097030	C	T	PABPC3	T	22.8	D	13	13	3	Missense_Mutation	0.361111	0.361111
chr9	72225752	G	A	GDA	D	25.4	T	2	2	2	Missense_Mutation	0.0555556	0.0555556
chr18	42743602	C	A	RIT2	D	24.4	D	2	2	2	Missense_Mutation	0.0555556	0.0555556
chr4	5741749	G	T	EVC	T	25.6	D	1	1	1	Missense_Mutation	0.0277778	0.0277778
chr17	8235251	C	T	CTC1	D	21.2	T	1	1	1	Missense_Mutation	0.0277778	0.0277778
chr1	148483050	G	A	PPIAL4G	T	16.72	D	1	1	1	Missense_Mutation	0.0277778	0.0277778
chr5	74776655	C	T	NSA2	T	25	D	1	1	1	Missense_Mutation	0.0277778	0.0277778
chr1	64745206	G	C	RAVER2	T	22.4	D	1	1	1	Missense_Mutation	0.0277778	0.0277778
chr1	108885527	A	T	GPSM2	D	24.3	T	1	1	1	Missense_Mutation	0.0277778	0.0277778
chr9	93292978	A	C	WNK2	D	23.5	D	1	1	1	Missense_Mutation	0.0277778	0.0277778
chr18	46844752	C	T	PIAS2	T	31	D	1	1	1	Missense_Mutation	0.0277778	0.0277778
chr19	34381472	G	T	GPI	D	28.4	D	1	1	1	Missense_Mutation	0.0277778	0.0277778
chr2	48694299	T	C	LHCGR	D	23	T	1	1	1	Missense_Mutation	0.0277778	0.0277778
chr1	75880138	A	G	MSH4	D	29.1	T	1	1	1	Missense_Mutation	0.0277778	0.0277778
chr17	21703805	T	C	KCNJ18	D	23.8	T	1	1	1	Missense_Mutation	0.0277778	0.0277778
chr3	167465626	G	A	SERPINI2	D	31	T	1	1	1	Missense_Mutation	0.0277778	0.0277778
chr10	26201286	C	G	MYO3A	D	25.2	T	1	1	1	Missense_Mutation	0.0277778	0.0277778
chr13	19464518	G	A	TPTE2	D	22.8	T	1	1	1	Missense_Mutation	0.0277778	0.0277778
chr7	20647977	A	G	ABCB5	D	24.4	T	1	1	1	Missense_Mutation	0.0277778	0.0277778
chr20	17943127	C	T	SNX5	T	25.9	D	1	1	1	Missense_Mutation	0.0277778	0.0277778
chr7	7490594	C	A	COL28A1	D	25.2	T	1	1	1	Missense_Mutation	0.0277778	0.0277778
chr3	58317470	A	G	RPP14	T	23.2	D	1	1	1	Missense_Mutation	0.0277778	0.0277778
chr4	153785869	T	C	SFRP2	T	32	D	1	1	1	Missense_Mutation	0.0277778	0.0277778
chr11	74103351	G	C	C2CD3	T	24.1	D	1	1	1	Missense_Mutation	0.0277778	0.0277778
chr11	121622182	G	A	SORL1	T	25.9	D	1	1	1	Missense_Mutation	0.0277778	0.0277778
chr6	100631180	G	A	ASCC3	T	32	D	1	1	1	Missense_Mutation	0.0277778	0.0277778
chr2	74165220	A	C	MOB1A	T	32	D	1	1	1	Missense_Mutation	0.0277778	0.0277778
chr2	171976273	G	C	HAT1	.	17.43	D	1	1	1	Missense_Mutation	0.0277778	0.0277778
chr16	70156611	G	A	PDPR	D	32	T	1	1	1	Missense_Mutation	0.0277778	0.0277778
chr18	33092861	T	C	CCDC178	T	25	D	1	1	1	Missense_Mutation	0.0277778	0.0277778
chr20	10644878	G	A	JAG1	D	22.9	T	1	1	1	Missense_Mutation	0.0277778	0.0277778
chr1	93217739	A	G	CCDC18	T	24.4	D	1	1	1	Missense_Mutation	0.0277778	0.0277778
chr4	55980185	G	A	CEP135	T	24.3	D	1	1	1	Missense_Mutation	0.0277778	0.0277778
chr5	38504115	G	A	LIFR	T	21.6	D	1	1	1	Missense_Mutation	0.0277778	0.0277778
chr16	47515581	A	G	PHKB	D	23	T	1	1	1	Missense_Mutation	0.0277778	0.0277778
chr4	76313241	A	G	CCDC158	T	27.9	D	1	1	1	Missense_Mutation	0.0277778	0.0277778
chr19	12939136	G	A	CALR	T	26.5	D	1	1	1	Missense_Mutation	0.0277778	0.0277778
chr10	46382649	C	T	ANXA8L1	T	15.98	D	1	1	1	Missense_Mutation	0.0277778	0.0277778
chr19	35030848	G	A	SCN1B	D	23.6	T	1	1	1	Missense_Mutation	0.0277778	0.0277778
chr17	41803378	G	C	P3H4	T	15.49	D	1	1	1	Missense_Mutation	0.0277778	0.0277778
chr8	66429246	C	A	RRS1	T	23.2	D	1	1	1	Missense_Mutation	0.0277778	0.0277778
chr7	20698523	T	G	ABCB5	D	24.9	D	1	1	1	Missense_Mutation	0.0277778	0.0277778
