# Supplementary material for: Mutational landscape of normal breast tissues adjacent to invasive breast cancer
Source: Cell Rep Med. 2026 Jan 8;7(1):102543. doi: 10.1016/j.xcrm.2025.102543 (PMC12866091; doi:10.1016/j.xcrm.2025.102543)
Supplement: Table S6. Fisher’s exact test results for differentially mutated genes in the Yale cohort, related to Figure 3 [file mmc7.xlsx]

## Sheet: Sheet1
Tissues	Hugo_symbol	p_value	p_value_adj	Cramers_v_adj	OR	log_OR
blood_vs_normal	SUSD2	8.16879e-15	1.91292e-11	0.87741	531.857	6.27637
blood_vs_normal	ATXN3	1.55681e-08	9.35954e-06	0.650644	111.087	4.71031
blood_vs_normal	TAS2R30	9.26302e-06	0.00253133	0.509996	55.303	4.01283
blood_vs_normal	SVIL	8.06698e-07	0.000242493	0.620755	30.6	3.421
blood_vs_normal	PRAMEF27	0.000702212	0.150775	0.387856	30.2683	3.4101
blood_vs_normal	ST7L	0.00502492	0.944056	0.318485	21.0889	3.04875
blood_vs_normal	H1-5	0.078629	1	0.186682	10.0196	2.30454
blood_vs_normal	HYDIN	0.037176	1	0.270494	9.54545	2.25607
blood_vs_normal	GDA	0.1875	1	0.121837	6.88679	1.92961
blood_vs_normal	MED16	0.1875	1	0.121837	6.88679	1.92961
blood_vs_normal	SOD3	0.31055	1	0.103695	4.2	1.43508
blood_vs_normal	PABPC3	0.0413309	1	0.234878	4.16667	1.42712
blood_vs_normal	BACH2	0.4375	1	0	3.98182	1.38174
blood_vs_normal	CREBRF	0.4375	1	0	3.98182	1.38174
blood_vs_normal	CTSC	0.4375	1	0	3.98182	1.38174
blood_vs_normal	FAM104A	0.4375	1	0	3.98182	1.38174
blood_vs_normal	FEN1	0.4375	1	0	3.98182	1.38174
blood_vs_normal	GSX1	0.4375	1	0	3.98182	1.38174
blood_vs_normal	LTBP3	0.4375	1	0	3.98182	1.38174
blood_vs_normal	PIP5K1B	0.4375	1	0	3.98182	1.38174
blood_vs_normal	RNF157	0.4375	1	0	3.98182	1.38174
blood_vs_normal	TMOD2	0.4375	1	0	3.98182	1.38174
blood_vs_normal	ACAD11	0.4375	1	0	3.98182	1.38174
blood_vs_normal	ACAP3	0.4375	1	0	3.98182	1.38174
blood_vs_normal	ADRB2	0.4375	1	0	3.98182	1.38174
blood_vs_normal	AHNAK2	0.4375	1	0	3.98182	1.38174
blood_vs_normal	AKAP5	0.4375	1	0	3.98182	1.38174
blood_vs_normal	ANXA8L1	0.4375	1	0	3.98182	1.38174
blood_vs_normal	ASCC3	0.4375	1	0	3.98182	1.38174
blood_vs_normal	ATF6B	0.4375	1	0	3.98182	1.38174
blood_vs_normal	ATP2B2	0.4375	1	0	3.98182	1.38174
blood_vs_normal	ATP5MF\x3bATP5MF-PTCD1	0.4375	1	0	3.98182	1.38174
blood_vs_normal	BTBD2	0.4375	1	0	3.98182	1.38174
blood_vs_normal	C11orf96	0.4375	1	0	3.98182	1.38174
blood_vs_normal	C8orf34	0.4375	1	0	3.98182	1.38174
blood_vs_normal	CALR	0.4375	1	0	3.98182	1.38174
blood_vs_normal	CBLL2	0.4375	1	0	3.98182	1.38174
blood_vs_normal	CCDC102A	0.4375	1	0	3.98182	1.38174
blood_vs_normal	CCDC158	0.4375	1	0	3.98182	1.38174
blood_vs_normal	CCDC178	0.4375	1	0	3.98182	1.38174
blood_vs_normal	CCDC18	0.4375	1	0	3.98182	1.38174
blood_vs_normal	CD180	0.4375	1	0	3.98182	1.38174
blood_vs_normal	CDC123	0.4375	1	0	3.98182	1.38174
blood_vs_normal	CEP135	0.4375	1	0	3.98182	1.38174
blood_vs_normal	COL28A1	0.4375	1	0	3.98182	1.38174
blood_vs_normal	COPB2	0.4375	1	0	3.98182	1.38174
blood_vs_normal	CPEB2	0.4375	1	0	3.98182	1.38174
blood_vs_normal	CPSF1	0.4375	1	0	3.98182	1.38174
blood_vs_normal	DDO	0.4375	1	0	3.98182	1.38174
blood_vs_normal	EIF4B	0.4375	1	0	3.98182	1.38174
blood_vs_normal	ELAVL4	0.4375	1	0	3.98182	1.38174
blood_vs_normal	GCN1	0.4375	1	0	3.98182	1.38174
blood_vs_normal	GMNN	0.4375	1	0	3.98182	1.38174
blood_vs_normal	GPS2	0.4375	1	0	3.98182	1.38174
blood_vs_normal	IFITM2	0.4375	1	0	3.98182	1.38174
blood_vs_normal	IQGAP3	0.4375	1	0	3.98182	1.38174
blood_vs_normal	JAG1	0.4375	1	0	3.98182	1.38174
blood_vs_normal	KCNG3	0.4375	1	0	3.98182	1.38174
blood_vs_normal	KCNN3	0.4375	1	0	3.98182	1.38174
blood_vs_normal	KDM6B	0.4375	1	0	3.98182	1.38174
blood_vs_normal	KIF1A	0.4375	1	0	3.98182	1.38174
blood_vs_normal	KRCC1	0.4375	1	0	3.98182	1.38174
blood_vs_normal	KRTAP9-2	0.4375	1	0	3.98182	1.38174
blood_vs_normal	LHCGR	0.4375	1	0	3.98182	1.38174
blood_vs_normal	LIFR	0.4375	1	0	3.98182	1.38174
blood_vs_normal	LRCH2	0.4375	1	0	3.98182	1.38174
blood_vs_normal	MAD2L1BP	0.4375	1	0	3.98182	1.38174
blood_vs_normal	MBD1	0.4375	1	0	3.98182	1.38174
blood_vs_normal	MEAF6	0.4375	1	0	3.98182	1.38174
blood_vs_normal	MEIOC	0.4375	1	0	3.98182	1.38174
blood_vs_normal	MOB1A	0.4375	1	0	3.98182	1.38174
blood_vs_normal	MPPE1	0.4375	1	0	3.98182	1.38174
blood_vs_normal	MSH4	0.4375	1	0	3.98182	1.38174
blood_vs_normal	MTMR2	0.4375	1	0	3.98182	1.38174
blood_vs_normal	MYO16	0.4375	1	0	3.98182	1.38174
blood_vs_normal	NAGPA	0.4375	1	0	3.98182	1.38174
blood_vs_normal	NDNF	0.4375	1	0	3.98182	1.38174
blood_vs_normal	NSA2	0.4375	1	0	3.98182	1.38174
blood_vs_normal	OR10C1	0.4375	1	0	3.98182	1.38174
blood_vs_normal	PDLIM3	0.4375	1	0	3.98182	1.38174
blood_vs_normal	PI4KB	0.4375	1	0	3.98182	1.38174
blood_vs_normal	PIAS2	0.4375	1	0	3.98182	1.38174
blood_vs_normal	PIGY	0.4375	1	0	3.98182	1.38174
blood_vs_normal	PLXNA2	0.4375	1	0	3.98182	1.38174
blood_vs_normal	PPIAL4G	0.4375	1	0	3.98182	1.38174
blood_vs_normal	PPP1R13L	0.4375	1	0	3.98182	1.38174
blood_vs_normal	RANBP2	0.4375	1	0	3.98182	1.38174
blood_vs_normal	RAVER2	0.4375	1	0	3.98182	1.38174
blood_vs_normal	RBM33	0.4375	1	0	3.98182	1.38174
blood_vs_normal	RELCH	0.4375	1	0	3.98182	1.38174
blood_vs_normal	RFWD3	0.4375	1	0	3.98182	1.38174
blood_vs_normal	RPP14	0.4375	1	0	3.98182	1.38174
blood_vs_normal	SCN1B	0.4375	1	0	3.98182	1.38174
blood_vs_normal	SERPINI2	0.4375	1	0	3.98182	1.38174
blood_vs_normal	SFRP2	0.4375	1	0	3.98182	1.38174
blood_vs_normal	SLC8A2	0.4375	1	0	3.98182	1.38174
blood_vs_normal	SNX5	0.4375	1	0	3.98182	1.38174
blood_vs_normal	STAU1	0.4375	1	0	3.98182	1.38174
blood_vs_normal	STKLD1	0.4375	1	0	3.98182	1.38174
blood_vs_normal	TAB2	0.4375	1	0	3.98182	1.38174
blood_vs_normal	TFE3	0.4375	1	0	3.98182	1.38174
blood_vs_normal	TLN1	0.4375	1	0	3.98182	1.38174
blood_vs_normal	TLR1	0.4375	1	0	3.98182	1.38174
blood_vs_normal	TOLLIP	0.4375	1	0	3.98182	1.38174
blood_vs_normal	TPTE2	0.4375	1	0	3.98182	1.38174
blood_vs_normal	TRERF1	0.4375	1	0	3.98182	1.38174
blood_vs_normal	USP11	0.4375	1	0	3.98182	1.38174
blood_vs_normal	WDR81	0.4375	1	0	3.98182	1.38174
blood_vs_normal	WDR86	0.4375	1	0	3.98182	1.38174
blood_vs_normal	ZNF418	0.4375	1	0	3.98182	1.38174
blood_vs_normal	ZNF653	0.4375	1	0	3.98182	1.38174
blood_vs_normal	PHKB	0.391035	1	0.0793933	2.83333	1.04145
blood_vs_normal	ABCB5	0.391035	1	0.0793933	2.83333	1.04145
blood_vs_normal	MORC2	0.576613	1	0	2.69231	0.990399
blood_vs_normal	ANXA11	0.576613	1	0	2.69231	0.990399
blood_vs_normal	CUL9	0.576613	1	0	2.69231	0.990399
blood_vs_normal	FKTN	0.576613	1	0	2.69231	0.990399
blood_vs_normal	GLI1	0.576613	1	0	2.69231	0.990399
blood_vs_normal	HAT1	0.576613	1	0	2.69231	0.990399
blood_vs_normal	MED13	0.576613	1	0	2.69231	0.990399
blood_vs_normal	MINK1	0.576613	1	0	2.69231	0.990399
blood_vs_normal	PDE11A	0.576613	1	0	2.69231	0.990399
blood_vs_normal	PDPR	0.576613	1	0	2.69231	0.990399
blood_vs_normal	PFAS	0.576613	1	0	2.69231	0.990399
blood_vs_normal	PYGM	0.576613	1	0	2.69231	0.990399
blood_vs_normal	ZNF646	0.576613	1	0	2.69231	0.990399
blood_vs_normal	ALOX12	0.576613	1	0	2.69231	0.990399
blood_vs_normal	GPI	0.646021	1	0	2.04	0.71295
blood_vs_normal	LEF1	0.646021	1	0	2.04	0.71295
blood_vs_normal	SORL1	0.646021	1	0	2.04	0.71295
blood_vs_normal	KCNC3	0.207297	1	0.103695	1.9697	0.67788
blood_vs_normal	KRT6A	0.689363	1	0	1.83333	0.606136
blood_vs_normal	RNF213	0.689363	1	0	1.83333	0.606136
blood_vs_normal	RAD18	0.688018	1	0	1.625	0.485508
blood_vs_normal	ZNRF4	0.590206	1	0	1.44444	0.367725
blood_vs_normal	DPYD	0.575803	1	0	1.4	0.336472
blood_vs_normal	WFS1	0.761778	1	0	1.38095	0.322773
blood_vs_normal	CFTR	0.750196	1	0	1.36364	0.310155
blood_vs_normal	SMPDL3A	0.750196	1	0	1.36364	0.310155
blood_vs_normal	TBX15	0.750196	1	0	1.36364	0.310155
blood_vs_normal	COL5A2	0.736712	1	0	1.34783	0.298493
blood_vs_normal	HEPHL1	0.736712	1	0	1.34783	0.298493
blood_vs_normal	NEU4	0.736712	1	0	1.34783	0.298493
blood_vs_normal	OPLAH	0.736712	1	0	1.34783	0.298493
blood_vs_normal	AARS1	0.736712	1	0	1.34783	0.298493
blood_vs_normal	AMY2B	0.736712	1	0	1.34783	0.298493
blood_vs_normal	CACNA1F	0.736712	1	0	1.34783	0.298493
blood_vs_normal	CP	0.736712	1	0	1.34783	0.298493
blood_vs_normal	ENPP5	0.736712	1	0	1.34783	0.298493
blood_vs_normal	KRT5	0.736712	1	0	1.34783	0.298493
blood_vs_normal	MACF1	0.736712	1	0	1.34783	0.298493
blood_vs_normal	SDF2L1	0.736712	1	0	1.34783	0.298493
blood_vs_normal	HCN3	0.720972	1	0	1.33333	0.287682
blood_vs_normal	SLC22A10	0.720972	1	0	1.33333	0.287682
blood_vs_normal	AP1S3	0.720972	1	0	1.33333	0.287682
blood_vs_normal	FBN3	0.720972	1	0	1.33333	0.287682
blood_vs_normal	INPPL1	0.720972	1	0	1.33333	0.287682
blood_vs_normal	ITIH3	0.720972	1	0	1.33333	0.287682
blood_vs_normal	KRT85	0.720972	1	0	1.33333	0.287682
blood_vs_normal	NOX3	0.720972	1	0	1.33333	0.287682
blood_vs_normal	PPARA	0.720972	1	0	1.33333	0.287682
blood_vs_normal	TENM4	0.720972	1	0	1.33333	0.287682
blood_vs_normal	TRPM2	0.720972	1	0	1.33333	0.287682
blood_vs_normal	LRP4	1	1	0	1.32	0.277632
blood_vs_normal	ABCA6	1	1	0	1.32	0.277632
blood_vs_normal	ABCB6	1	1	0	1.32	0.277632
blood_vs_normal	ACAD10	1	1	0	1.32	0.277632
blood_vs_normal	ACSM3	1	1	0	1.32	0.277632
blood_vs_normal	ACTL7A	1	1	0	1.32	0.277632
blood_vs_normal	ACY3	1	1	0	1.32	0.277632
blood_vs_normal	ATAD3A	1	1	0	1.32	0.277632
blood_vs_normal	ATAD3B	1	1	0	1.32	0.277632
blood_vs_normal	CACNA1I	1	1	0	1.32	0.277632
blood_vs_normal	CACNA1S	1	1	0	1.32	0.277632
blood_vs_normal	CEP57	1	1	0	1.32	0.277632
blood_vs_normal	CNTNAP4	1	1	0	1.32	0.277632
blood_vs_normal	COL16A1	1	1	0	1.32	0.277632
blood_vs_normal	COL19A1	1	1	0	1.32	0.277632
blood_vs_normal	COMP	1	1	0	1.32	0.277632
blood_vs_normal	CTC1	1	1	0	1.32	0.277632
blood_vs_normal	CUBN	1	1	0	1.32	0.277632
blood_vs_normal	CYB5RL	1	1	0	1.32	0.277632
blood_vs_normal	CYP4B1	1	1	0	1.32	0.277632
blood_vs_normal	DEFB119	1	1	0	1.32	0.277632
blood_vs_normal	DNAH3	1	1	0	1.32	0.277632
blood_vs_normal	DNAH6	1	1	0	1.32	0.277632
blood_vs_normal	DSP	1	1	0	1.32	0.277632
blood_vs_normal	EGFLAM	1	1	0	1.32	0.277632
blood_vs_normal	EPB41L2	1	1	0	1.32	0.277632
blood_vs_normal	EPB41L4A	1	1	0	1.32	0.277632
blood_vs_normal	FARP2	1	1	0	1.32	0.277632
blood_vs_normal	FOXK2	1	1	0	1.32	0.277632
blood_vs_normal	GHR	1	1	0	1.32	0.277632
blood_vs_normal	GJC2	1	1	0	1.32	0.277632
blood_vs_normal	GORASP1	1	1	0	1.32	0.277632
blood_vs_normal	HNF1A	1	1	0	1.32	0.277632
blood_vs_normal	ISX	1	1	0	1.32	0.277632
blood_vs_normal	KCNJ14	1	1	0	1.32	0.277632
blood_vs_normal	KCNQ1	1	1	0	1.32	0.277632
blood_vs_normal	KRT15	1	1	0	1.32	0.277632
blood_vs_normal	KRT25	1	1	0	1.32	0.277632
blood_vs_normal	LAMA5	1	1	0	1.32	0.277632
blood_vs_normal	MEN1	1	1	0	1.32	0.277632
blood_vs_normal	MSH2	1	1	0	1.32	0.277632
blood_vs_normal	MYO18B	1	1	0	1.32	0.277632
blood_vs_normal	MYO1E	1	1	0	1.32	0.277632
blood_vs_normal	MYOG	1	1	0	1.32	0.277632
blood_vs_normal	NEDD9	1	1	0	1.32	0.277632
blood_vs_normal	NMNAT2	1	1	0	1.32	0.277632
blood_vs_normal	PKHD1L1	1	1	0	1.32	0.277632
blood_vs_normal	PYGL	1	1	0	1.32	0.277632
blood_vs_normal	RCN2	1	1	0	1.32	0.277632
blood_vs_normal	SCN4A	1	1	0	1.32	0.277632
blood_vs_normal	SCN9A	1	1	0	1.32	0.277632
blood_vs_normal	SETMAR	1	1	0	1.32	0.277632
blood_vs_normal	SLC6A18	1	1	0	1.32	0.277632
blood_vs_normal	SLC7A8	1	1	0	1.32	0.277632
blood_vs_normal	SPTBN5	1	1	0	1.32	0.277632
blood_vs_normal	SULF1	1	1	0	1.32	0.277632
blood_vs_normal	TBX2	1	1	0	1.32	0.277632
blood_vs_normal	THAP8	1	1	0	1.32	0.277632
blood_vs_normal	TMF1	1	1	0	1.32	0.277632
blood_vs_normal	TRPV4	1	1	0	1.32	0.277632
blood_vs_normal	VPS13B	1	1	0	1.32	0.277632
blood_vs_normal	WNK2	1	1	0	1.32	0.277632
blood_vs_normal	ZFHX3	1	1	0	1.32	0.277632
blood_vs_normal	ARHGEF17	1	1	0	1.30769	0.268264
blood_vs_normal	BIRC6	1	1	0	1.30769	0.268264
blood_vs_normal	HMCN1	1	1	0	1.30769	0.268264
blood_vs_normal	LTBP4	1	1	0	1.30769	0.268264
blood_vs_normal	MYH4	1	1	0	1.30769	0.268264
blood_vs_normal	A2M	1	1	0	1.30769	0.268264
blood_vs_normal	ABCA10	1	1	0	1.30769	0.268264
blood_vs_normal	ABCC1	1	1	0	1.30769	0.268264
blood_vs_normal	ABHD5	1	1	0	1.30769	0.268264
blood_vs_normal	ACSL5	1	1	0	1.30769	0.268264
blood_vs_normal	ACTL6A	1	1	0	1.30769	0.268264
blood_vs_normal	ACTR8	1	1	0	1.30769	0.268264
blood_vs_normal	ADAM18	1	1	0	1.30769	0.268264
blood_vs_normal	ADAMTSL3	1	1	0	1.30769	0.268264
blood_vs_normal	ADAT1	1	1	0	1.30769	0.268264
blood_vs_normal	AIRE	1	1	0	1.30769	0.268264
blood_vs_normal	AKAP1	1	1	0	1.30769	0.268264
blood_vs_normal	ALDH4A1	1	1	0	1.30769	0.268264
blood_vs_normal	ALDH5A1	1	1	0	1.30769	0.268264
blood_vs_normal	ALDH6A1	1	1	0	1.30769	0.268264
blood_vs_normal	ALG6	1	1	0	1.30769	0.268264
blood_vs_normal	ALOX12B	1	1	0	1.30769	0.268264
blood_vs_normal	AMPD1	1	1	0	1.30769	0.268264
blood_vs_normal	ANKRD24	1	1	0	1.30769	0.268264
blood_vs_normal	AP4B1	1	1	0	1.30769	0.268264
blood_vs_normal	APC	1	1	0	1.30769	0.268264
blood_vs_normal	APCDD1	1	1	0	1.30769	0.268264
blood_vs_normal	APOD	1	1	0	1.30769	0.268264
blood_vs_normal	APOH	1	1	0	1.30769	0.268264
blood_vs_normal	AQP5	1	1	0	1.30769	0.268264
blood_vs_normal	AQP8	1	1	0	1.30769	0.268264
blood_vs_normal	ARPC4-TTLL3\x3bTTLL3	1	1	0	1.30769	0.268264
blood_vs_normal	ASB3\x3bGPR75-ASB3	1	1	0	1.30769	0.268264
blood_vs_normal	ASPM	1	1	0	1.30769	0.268264
blood_vs_normal	ATG101	1	1	0	1.30769	0.268264
blood_vs_normal	ATP10A	1	1	0	1.30769	0.268264
blood_vs_normal	ATP13A4	1	1	0	1.30769	0.268264
blood_vs_normal	ATP13A5	1	1	0	1.30769	0.268264
blood_vs_normal	ATP2B4	1	1	0	1.30769	0.268264
blood_vs_normal	ATP2C2	1	1	0	1.30769	0.268264
blood_vs_normal	AUP1	1	1	0	1.30769	0.268264
blood_vs_normal	AWAT1	1	1	0	1.30769	0.268264
blood_vs_normal	BAIAP2	1	1	0	1.30769	0.268264
blood_vs_normal	BBS10	1	1	0	1.30769	0.268264
blood_vs_normal	C2CD4B	1	1	0	1.30769	0.268264
blood_vs_normal	CAD	1	1	0	1.30769	0.268264
blood_vs_normal	CALD1	1	1	0	1.30769	0.268264
blood_vs_normal	CAPN10	1	1	0	1.30769	0.268264
blood_vs_normal	CAPN3	1	1	0	1.30769	0.268264
blood_vs_normal	CAPNS2	1	1	0	1.30769	0.268264
blood_vs_normal	CAPS	1	1	0	1.30769	0.268264
blood_vs_normal	CASZ1	1	1	0	1.30769	0.268264
blood_vs_normal	CCDC60	1	1	0	1.30769	0.268264
blood_vs_normal	CELSR1	1	1	0	1.30769	0.268264
blood_vs_normal	CELSR3	1	1	0	1.30769	0.268264
blood_vs_normal	CEP290	1	1	0	1.30769	0.268264
blood_vs_normal	CHAC2	1	1	0	1.30769	0.268264
blood_vs_normal	CHAF1B	1	1	0	1.30769	0.268264
blood_vs_normal	CHRNE	1	1	0	1.30769	0.268264
blood_vs_normal	CHST4	1	1	0	1.30769	0.268264
blood_vs_normal	CLIC3	1	1	0	1.30769	0.268264
blood_vs_normal	CLNK	1	1	0	1.30769	0.268264
blood_vs_normal	CNGA2	1	1	0	1.30769	0.268264
blood_vs_normal	CNGA3	1	1	0	1.30769	0.268264
blood_vs_normal	CNTNAP5	1	1	0	1.30769	0.268264
blood_vs_normal	COL27A1	1	1	0	1.30769	0.268264
blood_vs_normal	COL4A2	1	1	0	1.30769	0.268264
blood_vs_normal	CORO2A	1	1	0	1.30769	0.268264
blood_vs_normal	CPAMD8	1	1	0	1.30769	0.268264
blood_vs_normal	CPXM2	1	1	0	1.30769	0.268264
blood_vs_normal	CYP11A1	1	1	0	1.30769	0.268264
blood_vs_normal	CYP27B1	1	1	0	1.30769	0.268264
blood_vs_normal	DCDC2B	1	1	0	1.30769	0.268264
blood_vs_normal	DDX54	1	1	0	1.30769	0.268264
blood_vs_normal	DEFB105A\x3bDEFB105B	1	1	0	1.30769	0.268264
blood_vs_normal	DGKD	1	1	0	1.30769	0.268264
blood_vs_normal	DGUOK	1	1	0	1.30769	0.268264
blood_vs_normal	DHODH	1	1	0	1.30769	0.268264
blood_vs_normal	DHX37	1	1	0	1.30769	0.268264
blood_vs_normal	DMGDH	1	1	0	1.30769	0.268264
blood_vs_normal	DNAH12	1	1	0	1.30769	0.268264
blood_vs_normal	DNAH5	1	1	0	1.30769	0.268264
blood_vs_normal	DNAH9	1	1	0	1.30769	0.268264
blood_vs_normal	DNASE1	1	1	0	1.30769	0.268264
blood_vs_normal	DOCK5	1	1	0	1.30769	0.268264
blood_vs_normal	DUOX2	1	1	0	1.30769	0.268264
blood_vs_normal	DUSP22	1	1	0	1.30769	0.268264
blood_vs_normal	EFCAB6	1	1	0	1.30769	0.268264
blood_vs_normal	EPX	1	1	0	1.30769	0.268264
blood_vs_normal	ETS1	1	1	0	1.30769	0.268264
blood_vs_normal	EVC	1	1	0	1.30769	0.268264
blood_vs_normal	EXD2	1	1	0	1.30769	0.268264
blood_vs_normal	FAM72B	1	1	0	1.30769	0.268264
blood_vs_normal	FAT4	1	1	0	1.30769	0.268264
blood_vs_normal	FBLN7	1	1	0	1.30769	0.268264
blood_vs_normal	FER1L6	1	1	0	1.30769	0.268264
blood_vs_normal	FJX1	1	1	0	1.30769	0.268264
blood_vs_normal	FOXA1	1	1	0	1.30769	0.268264
blood_vs_normal	FRMD4B	1	1	0	1.30769	0.268264
blood_vs_normal	FUCA1	1	1	0	1.30769	0.268264
blood_vs_normal	GAPVD1	1	1	0	1.30769	0.268264
blood_vs_normal	GATA5	1	1	0	1.30769	0.268264
blood_vs_normal	GJB3	1	1	0	1.30769	0.268264
blood_vs_normal	GLI2	1	1	0	1.30769	0.268264
blood_vs_normal	GRID2IP	1	1	0	1.30769	0.268264
blood_vs_normal	GRIK4	1	1	0	1.30769	0.268264
blood_vs_normal	GSR	1	1	0	1.30769	0.268264
blood_vs_normal	GTSE1	1	1	0	1.30769	0.268264
blood_vs_normal	GYG1	1	1	0	1.30769	0.268264
blood_vs_normal	HABP2	1	1	0	1.30769	0.268264
blood_vs_normal	HAGH	1	1	0	1.30769	0.268264
blood_vs_normal	HDAC4	1	1	0	1.30769	0.268264
blood_vs_normal	HELZ2	1	1	0	1.30769	0.268264
blood_vs_normal	HFM1	1	1	0	1.30769	0.268264
blood_vs_normal	HIPK2	1	1	0	1.30769	0.268264
blood_vs_normal	HNF1B	1	1	0	1.30769	0.268264
blood_vs_normal	IGSF9B	1	1	0	1.30769	0.268264
blood_vs_normal	IQCA1	1	1	0	1.30769	0.268264
blood_vs_normal	IQCB1	1	1	0	1.30769	0.268264
blood_vs_normal	IQGAP2	1	1	0	1.30769	0.268264
blood_vs_normal	IRAK4	1	1	0	1.30769	0.268264
blood_vs_normal	ISM2	1	1	0	1.30769	0.268264
blood_vs_normal	KATNAL2	1	1	0	1.30769	0.268264
blood_vs_normal	KCNQ3	1	1	0	1.30769	0.268264
blood_vs_normal	KIF1B	1	1	0	1.30769	0.268264
blood_vs_normal	KLHL35	1	1	0	1.30769	0.268264
blood_vs_normal	KPNA7	1	1	0	1.30769	0.268264
blood_vs_normal	KRT8	1	1	0	1.30769	0.268264
blood_vs_normal	KSR2	1	1	0	1.30769	0.268264
blood_vs_normal	KTN1	1	1	0	1.30769	0.268264
blood_vs_normal	LAMB3	1	1	0	1.30769	0.268264
blood_vs_normal	LAMC2	1	1	0	1.30769	0.268264
blood_vs_normal	LIPI	1	1	0	1.30769	0.268264
blood_vs_normal	LOXHD1	1	1	0	1.30769	0.268264
blood_vs_normal	LOXL4	1	1	0	1.30769	0.268264
blood_vs_normal	LRP5	1	1	0	1.30769	0.268264
blood_vs_normal	LTBP1	1	1	0	1.30769	0.268264
blood_vs_normal	MAMDC4	1	1	0	1.30769	0.268264
blood_vs_normal	MAP3K1	1	1	0	1.30769	0.268264
blood_vs_normal	MAP3K19	1	1	0	1.30769	0.268264
blood_vs_normal	MBL2	1	1	0	1.30769	0.268264
blood_vs_normal	MCCC1	1	1	0	1.30769	0.268264
blood_vs_normal	MCF2	1	1	0	1.30769	0.268264
blood_vs_normal	MMACHC	1	1	0	1.30769	0.268264
blood_vs_normal	MPDZ	1	1	0	1.30769	0.268264
blood_vs_normal	MRPS9	1	1	0	1.30769	0.268264
blood_vs_normal	MSR1	1	1	0	1.30769	0.268264
blood_vs_normal	MYO10	1	1	0	1.30769	0.268264
blood_vs_normal	MYO7A	1	1	0	1.30769	0.268264
blood_vs_normal	MYO9A	1	1	0	1.30769	0.268264
blood_vs_normal	MYORG	1	1	0	1.30769	0.268264
blood_vs_normal	NEB	1	1	0	1.30769	0.268264
blood_vs_normal	NELL2	1	1	0	1.30769	0.268264
blood_vs_normal	NID1	1	1	0	1.30769	0.268264
blood_vs_normal	NKX1-2	1	1	0	1.30769	0.268264
blood_vs_normal	NPL	1	1	0	1.30769	0.268264
blood_vs_normal	NRXN1	1	1	0	1.30769	0.268264
blood_vs_normal	NXPE1	1	1	0	1.30769	0.268264
blood_vs_normal	OLFML2A	1	1	0	1.30769	0.268264
blood_vs_normal	OPN4	1	1	0	1.30769	0.268264
blood_vs_normal	OR2T6	1	1	0	1.30769	0.268264
blood_vs_normal	OR51T1	1	1	0	1.30769	0.268264
blood_vs_normal	OTOF	1	1	0	1.30769	0.268264
blood_vs_normal	OTOP3	1	1	0	1.30769	0.268264
blood_vs_normal	PAM	1	1	0	1.30769	0.268264
blood_vs_normal	PANK1	1	1	0	1.30769	0.268264
blood_vs_normal	PAPPA2	1	1	0	1.30769	0.268264
blood_vs_normal	PAPSS1	1	1	0	1.30769	0.268264
blood_vs_normal	PARP4	1	1	0	1.30769	0.268264
blood_vs_normal	PCDHB2	1	1	0	1.30769	0.268264
blood_vs_normal	PEX26	1	1	0	1.30769	0.268264
blood_vs_normal	PFKL	1	1	0	1.30769	0.268264
blood_vs_normal	PHGDH	1	1	0	1.30769	0.268264
blood_vs_normal	PIEZO1	1	1	0	1.30769	0.268264
blood_vs_normal	PIF1	1	1	0	1.30769	0.268264
blood_vs_normal	PLEKHG3	1	1	0	1.30769	0.268264
blood_vs_normal	PLEKHM2	1	1	0	1.30769	0.268264
blood_vs_normal	PLOD3	1	1	0	1.30769	0.268264
blood_vs_normal	PMS2	1	1	0	1.30769	0.268264
blood_vs_normal	POM121C	1	1	0	1.30769	0.268264
blood_vs_normal	POMT2	1	1	0	1.30769	0.268264
blood_vs_normal	PRDX3	1	1	0	1.30769	0.268264
blood_vs_normal	PRSS36	1	1	0	1.30769	0.268264
blood_vs_normal	PSEN1	1	1	0	1.30769	0.268264
blood_vs_normal	PTCH2	1	1	0	1.30769	0.268264
blood_vs_normal	PTPRF	1	1	0	1.30769	0.268264
blood_vs_normal	RALGAPA1	1	1	0	1.30769	0.268264
blood_vs_normal	RASGRP2	1	1	0	1.30769	0.268264
blood_vs_normal	RDH11	1	1	0	1.30769	0.268264
blood_vs_normal	RELT	1	1	0	1.30769	0.268264
blood_vs_normal	RIN3	1	1	0	1.30769	0.268264
blood_vs_normal	RIT2	1	1	0	1.30769	0.268264
blood_vs_normal	RPF1	1	1	0	1.30769	0.268264
blood_vs_normal	SCN11A	1	1	0	1.30769	0.268264
blood_vs_normal	SCUBE2	1	1	0	1.30769	0.268264
blood_vs_normal	SDHB	1	1	0	1.30769	0.268264
blood_vs_normal	SHROOM4	1	1	0	1.30769	0.268264
blood_vs_normal	SIPA1L1	1	1	0	1.30769	0.268264
blood_vs_normal	SLC18A1	1	1	0	1.30769	0.268264
blood_vs_normal	SLC22A14	1	1	0	1.30769	0.268264
blood_vs_normal	SLC22A24	1	1	0	1.30769	0.268264
blood_vs_normal	SLC7A11	1	1	0	1.30769	0.268264
blood_vs_normal	SLITRK5	1	1	0	1.30769	0.268264
blood_vs_normal	SOX4	1	1	0	1.30769	0.268264
blood_vs_normal	SPEF2	1	1	0	1.30769	0.268264
blood_vs_normal	SPTA1	1	1	0	1.30769	0.268264
blood_vs_normal	SPTLC1	1	1	0	1.30769	0.268264
blood_vs_normal	ST8SIA2	1	1	0	1.30769	0.268264
blood_vs_normal	STON2	1	1	0	1.30769	0.268264
blood_vs_normal	SVEP1	1	1	0	1.30769	0.268264
blood_vs_normal	TAGLN2	1	1	0	1.30769	0.268264
blood_vs_normal	TAP1	1	1	0	1.30769	0.268264
blood_vs_normal	TEKT5	1	1	0	1.30769	0.268264
blood_vs_normal	TH	1	1	0	1.30769	0.268264
blood_vs_normal	TINF2	1	1	0	1.30769	0.268264
blood_vs_normal	TMEM236	1	1	0	1.30769	0.268264
blood_vs_normal	TMEM68	1	1	0	1.30769	0.268264
blood_vs_normal	TMPRSS15	1	1	0	1.30769	0.268264
blood_vs_normal	TNFRSF13B	1	1	0	1.30769	0.268264
blood_vs_normal	TNK1	1	1	0	1.30769	0.268264
blood_vs_normal	TRANK1	1	1	0	1.30769	0.268264
blood_vs_normal	TRIM21	1	1	0	1.30769	0.268264
blood_vs_normal	TRIM66	1	1	0	1.30769	0.268264
blood_vs_normal	TRIP11	1	1	0	1.30769	0.268264
blood_vs_normal	TSC2	1	1	0	1.30769	0.268264
blood_vs_normal	TTC28	1	1	0	1.30769	0.268264
blood_vs_normal	TTC37	1	1	0	1.30769	0.268264
blood_vs_normal	TUBB1	1	1	0	1.30769	0.268264
blood_vs_normal	USP34	1	1	0	1.30769	0.268264
blood_vs_normal	USP6	1	1	0	1.30769	0.268264
blood_vs_normal	VCX2	1	1	0	1.30769	0.268264
blood_vs_normal	VSX1	1	1	0	1.30769	0.268264
blood_vs_normal	VWA3A	1	1	0	1.30769	0.268264
blood_vs_normal	VWDE	1	1	0	1.30769	0.268264
blood_vs_normal	WDR11	1	1	0	1.30769	0.268264
blood_vs_normal	WNT10A	1	1	0	1.30769	0.268264
blood_vs_normal	XDH	1	1	0	1.30769	0.268264
blood_vs_normal	ZIM2	1	1	0	1.30769	0.268264
blood_vs_normal	ZNF30	1	1	0	1.30769	0.268264
blood_vs_normal	ZNF467	1	1	0	1.30769	0.268264
blood_vs_normal	ZNF799	1	1	0	1.30769	0.268264
blood_vs_normal	ZNF84	1	1	0	1.30769	0.268264
blood_vs_normal	ZP4	1	1	0	1.30769	0.268264
blood_vs_normal	AP1G2	1	1	0	1.2963	0.259511
blood_vs_normal	ACIN1	1	1	0	1.2963	0.259511
blood_vs_normal	DMXL2	1	1	0	1.2963	0.259511
blood_vs_normal	FCF1	1	1	0	1.2963	0.259511
blood_vs_normal	KCNH6	1	1	0	1.2963	0.259511
blood_vs_normal	OR52A1	1	1	0	1.2963	0.259511
blood_vs_normal	SLC5A4	1	1	0	1.2963	0.259511
blood_vs_normal	TBC1D17	1	1	0	1.2963	0.259511
blood_vs_normal	TPMT	1	1	0	1.2963	0.259511
blood_vs_normal	AAGAB	1	1	0	1.2963	0.259511
blood_vs_normal	AASDHPPT	1	1	0	1.2963	0.259511
blood_vs_normal	AASS	1	1	0	1.2963	0.259511
blood_vs_normal	ABCA1	1	1	0	1.2963	0.259511
blood_vs_normal	ABCA12	1	1	0	1.2963	0.259511
blood_vs_normal	ABCA7	1	1	0	1.2963	0.259511
blood_vs_normal	ABCA8	1	1	0	1.2963	0.259511
blood_vs_normal	ABCA9	1	1	0	1.2963	0.259511
blood_vs_normal	ABCC4	1	1	0	1.2963	0.259511
blood_vs_normal	ABCF2\x3bABCF2-H2BE1	1	1	0	1.2963	0.259511
blood_vs_normal	ABCF3	1	1	0	1.2963	0.259511
blood_vs_normal	ABHD14A-ACY1\x3bACY1	1	1	0	1.2963	0.259511
blood_vs_normal	ABI2	1	1	0	1.2963	0.259511
blood_vs_normal	ABT1	1	1	0	1.2963	0.259511
blood_vs_normal	ACAA2	1	1	0	1.2963	0.259511
blood_vs_normal	ACAD9	1	1	0	1.2963	0.259511
blood_vs_normal	ACBD5	1	1	0	1.2963	0.259511
blood_vs_normal	ACKR2	1	1	0	1.2963	0.259511
blood_vs_normal	ACLY	1	1	0	1.2963	0.259511
blood_vs_normal	ACOX1	1	1	0	1.2963	0.259511
blood_vs_normal	ACSF2	1	1	0	1.2963	0.259511
blood_vs_normal	ACSF3	1	1	0	1.2963	0.259511
blood_vs_normal	ACSM1	1	1	0	1.2963	0.259511
blood_vs_normal	ACTR1B	1	1	0	1.2963	0.259511
blood_vs_normal	ACTR3C	1	1	0	1.2963	0.259511
blood_vs_normal	ADAM2	1	1	0	1.2963	0.259511
blood_vs_normal	ADAMTS10	1	1	0	1.2963	0.259511
blood_vs_normal	ADAMTS17	1	1	0	1.2963	0.259511
blood_vs_normal	ADAMTSL1	1	1	0	1.2963	0.259511
blood_vs_normal	ADARB2	1	1	0	1.2963	0.259511
blood_vs_normal	ADGB	1	1	0	1.2963	0.259511
blood_vs_normal	ADGRA1	1	1	0	1.2963	0.259511
blood_vs_normal	ADGRE1	1	1	0	1.2963	0.259511
blood_vs_normal	ADGRG3	1	1	0	1.2963	0.259511
blood_vs_normal	ADGRG7	1	1	0	1.2963	0.259511
blood_vs_normal	ADPRH	1	1	0	1.2963	0.259511
blood_vs_normal	ADSL	1	1	0	1.2963	0.259511
blood_vs_normal	ADSS1	1	1	0	1.2963	0.259511
blood_vs_normal	AEBP1	1	1	0	1.2963	0.259511
blood_vs_normal	AFAP1L1	1	1	0	1.2963	0.259511
blood_vs_normal	AFF4	1	1	0	1.2963	0.259511
blood_vs_normal	AFG3L2	1	1	0	1.2963	0.259511
blood_vs_normal	AGAP3	1	1	0	1.2963	0.259511
blood_vs_normal	AGER	1	1	0	1.2963	0.259511
blood_vs_normal	AGFG2	1	1	0	1.2963	0.259511
blood_vs_normal	AGGF1	1	1	0	1.2963	0.259511
blood_vs_normal	AGPAT2	1	1	0	1.2963	0.259511
blood_vs_normal	AGPAT4	1	1	0	1.2963	0.259511
blood_vs_normal	AGRN	1	1	0	1.2963	0.259511
blood_vs_normal	AHNAK	1	1	0	1.2963	0.259511
blood_vs_normal	AHR	1	1	0	1.2963	0.259511
blood_vs_normal	AJM1	1	1	0	1.2963	0.259511
blood_vs_normal	AKAP13	1	1	0	1.2963	0.259511
blood_vs_normal	AKAP8L	1	1	0	1.2963	0.259511
blood_vs_normal	AKAP9	1	1	0	1.2963	0.259511
blood_vs_normal	AKNAD1	1	1	0	1.2963	0.259511
blood_vs_normal	ALAS2	1	1	0	1.2963	0.259511
blood_vs_normal	ALDH1L1	1	1	0	1.2963	0.259511
blood_vs_normal	ALDH3B2	1	1	0	1.2963	0.259511
blood_vs_normal	ALG1L	1	1	0	1.2963	0.259511
blood_vs_normal	ALKBH8	1	1	0	1.2963	0.259511
blood_vs_normal	ALLC	1	1	0	1.2963	0.259511
blood_vs_normal	ALOX15B	1	1	0	1.2963	0.259511
blood_vs_normal	ALOX5AP	1	1	0	1.2963	0.259511
blood_vs_normal	ALPK2	1	1	0	1.2963	0.259511
blood_vs_normal	ALPK3	1	1	0	1.2963	0.259511
blood_vs_normal	ALPP	1	1	0	1.2963	0.259511
blood_vs_normal	ALX4	1	1	0	1.2963	0.259511
blood_vs_normal	AMPH	1	1	0	1.2963	0.259511
blood_vs_normal	AMT	1	1	0	1.2963	0.259511
blood_vs_normal	AMY1A\x3bAMY1B\x3bAMY1C	1	1	0	1.2963	0.259511
blood_vs_normal	ANGPTL2	1	1	0	1.2963	0.259511
blood_vs_normal	ANKH	1	1	0	1.2963	0.259511
blood_vs_normal	ANKRD36	1	1	0	1.2963	0.259511
blood_vs_normal	ANKRD60	1	1	0	1.2963	0.259511
blood_vs_normal	ANKZF1	1	1	0	1.2963	0.259511
blood_vs_normal	ANO2	1	1	0	1.2963	0.259511
blood_vs_normal	ANO4	1	1	0	1.2963	0.259511
blood_vs_normal	ANO9	1	1	0	1.2963	0.259511
blood_vs_normal	ANTKMT	1	1	0	1.2963	0.259511
blood_vs_normal	ANXA2	1	1	0	1.2963	0.259511
blood_vs_normal	AP1B1	1	1	0	1.2963	0.259511
blood_vs_normal	AP3B2	1	1	0	1.2963	0.259511
blood_vs_normal	APBB1IP	1	1	0	1.2963	0.259511
blood_vs_normal	APC2	1	1	0	1.2963	0.259511
blood_vs_normal	APCDD1L	1	1	0	1.2963	0.259511
blood_vs_normal	APLNR	1	1	0	1.2963	0.259511
blood_vs_normal	APOL6	1	1	0	1.2963	0.259511
blood_vs_normal	APRT	1	1	0	1.2963	0.259511
blood_vs_normal	APTX	1	1	0	1.2963	0.259511
blood_vs_normal	AR	1	1	0	1.2963	0.259511
blood_vs_normal	ARAF	1	1	0	1.2963	0.259511
blood_vs_normal	ARAP3	1	1	0	1.2963	0.259511
blood_vs_normal	ARFGEF1	1	1	0	1.2963	0.259511
blood_vs_normal	ARFGEF3	1	1	0	1.2963	0.259511
blood_vs_normal	ARHGAP11A\x3bARHGAP11A-SCG5	1	1	0	1.2963	0.259511
blood_vs_normal	ARHGAP19	1	1	0	1.2963	0.259511
blood_vs_normal	ARHGEF37	1	1	0	1.2963	0.259511
blood_vs_normal	ARHGEF4	1	1	0	1.2963	0.259511
blood_vs_normal	ARHGEF40	1	1	0	1.2963	0.259511
blood_vs_normal	ARID5B	1	1	0	1.2963	0.259511
blood_vs_normal	ARL6	1	1	0	1.2963	0.259511
blood_vs_normal	ARMH4	1	1	0	1.2963	0.259511
blood_vs_normal	ARSA	1	1	0	1.2963	0.259511
blood_vs_normal	ARSB	1	1	0	1.2963	0.259511
blood_vs_normal	ARSH	1	1	0	1.2963	0.259511
blood_vs_normal	ASB18	1	1	0	1.2963	0.259511
blood_vs_normal	ASCL4	1	1	0	1.2963	0.259511
blood_vs_normal	ASH1L	1	1	0	1.2963	0.259511
blood_vs_normal	ASS1	1	1	0	1.2963	0.259511
blood_vs_normal	ATCAY	1	1	0	1.2963	0.259511
blood_vs_normal	ATG7	1	1	0	1.2963	0.259511
blood_vs_normal	ATP11C	1	1	0	1.2963	0.259511
blood_vs_normal	ATP13A1	1	1	0	1.2963	0.259511
blood_vs_normal	ATP1A4	1	1	0	1.2963	0.259511
blood_vs_normal	ATP6V1E2	1	1	0	1.2963	0.259511
blood_vs_normal	ATP7A	1	1	0	1.2963	0.259511
blood_vs_normal	ATP8A2	1	1	0	1.2963	0.259511
blood_vs_normal	ATP8B1	1	1	0	1.2963	0.259511
blood_vs_normal	ATP8B3	1	1	0	1.2963	0.259511
blood_vs_normal	ATP8B4	1	1	0	1.2963	0.259511
blood_vs_normal	ATRX	1	1	0	1.2963	0.259511
blood_vs_normal	ATXN1	1	1	0	1.2963	0.259511
blood_vs_normal	AUH	1	1	0	1.2963	0.259511
blood_vs_normal	AUTS2	1	1	0	1.2963	0.259511
blood_vs_normal	AVPR1A	1	1	0	1.2963	0.259511
blood_vs_normal	B3GALT4	1	1	0	1.2963	0.259511
blood_vs_normal	B4GALNT3	1	1	0	1.2963	0.259511
blood_vs_normal	BAHCC1	1	1	0	1.2963	0.259511
blood_vs_normal	BAIAP3	1	1	0	1.2963	0.259511
blood_vs_normal	BBS2	1	1	0	1.2963	0.259511
blood_vs_normal	BBS9	1	1	0	1.2963	0.259511
blood_vs_normal	BBX	1	1	0	1.2963	0.259511
blood_vs_normal	BCAN	1	1	0	1.2963	0.259511
blood_vs_normal	BCAR1	1	1	0	1.2963	0.259511
blood_vs_normal	BCAS1	1	1	0	1.2963	0.259511
blood_vs_normal	BCHE	1	1	0	1.2963	0.259511
blood_vs_normal	BCKDK	1	1	0	1.2963	0.259511
blood_vs_normal	BCL2L13	1	1	0	1.2963	0.259511
blood_vs_normal	BCO1	1	1	0	1.2963	0.259511
blood_vs_normal	BEST1	1	1	0	1.2963	0.259511
blood_vs_normal	BEST3	1	1	0	1.2963	0.259511
blood_vs_normal	BGLAP	1	1	0	1.2963	0.259511
blood_vs_normal	BIN2	1	1	0	1.2963	0.259511
blood_vs_normal	BMP8B	1	1	0	1.2963	0.259511
blood_vs_normal	BMPER	1	1	0	1.2963	0.259511
blood_vs_normal	BMPR1B	1	1	0	1.2963	0.259511
blood_vs_normal	BMS1	1	1	0	1.2963	0.259511
blood_vs_normal	BNIP5	1	1	0	1.2963	0.259511
blood_vs_normal	BPHL	1	1	0	1.2963	0.259511
blood_vs_normal	BRIP1	1	1	0	1.2963	0.259511
blood_vs_normal	BSX	1	1	0	1.2963	0.259511
blood_vs_normal	BTBD16	1	1	0	1.2963	0.259511
blood_vs_normal	BTN3A2	1	1	0	1.2963	0.259511
blood_vs_normal	BVES	1	1	0	1.2963	0.259511
blood_vs_normal	C10orf62	1	1	0	1.2963	0.259511
blood_vs_normal	C11orf65	1	1	0	1.2963	0.259511
blood_vs_normal	C1QC	1	1	0	1.2963	0.259511
blood_vs_normal	C1QTNF3	1	1	0	1.2963	0.259511
blood_vs_normal	C1QTNF6	1	1	0	1.2963	0.259511
blood_vs_normal	C1QTNF7	1	1	0	1.2963	0.259511
blood_vs_normal	C1QTNF9B	1	1	0	1.2963	0.259511
blood_vs_normal	C1orf94	1	1	0	1.2963	0.259511
blood_vs_normal	C20orf85	1	1	0	1.2963	0.259511
blood_vs_normal	C22orf15	1	1	0	1.2963	0.259511
blood_vs_normal	C2CD3	1	1	0	1.2963	0.259511
blood_vs_normal	C2CD4C	1	1	0	1.2963	0.259511
blood_vs_normal	C2orf42	1	1	0	1.2963	0.259511
blood_vs_normal	C2orf83	1	1	0	1.2963	0.259511
blood_vs_normal	C8A	1	1	0	1.2963	0.259511
blood_vs_normal	C8orf76\x3bZHX1-C8orf76	1	1	0	1.2963	0.259511
blood_vs_normal	CA1	1	1	0	1.2963	0.259511
blood_vs_normal	CA3	1	1	0	1.2963	0.259511
blood_vs_normal	CALCOCO1	1	1	0	1.2963	0.259511
blood_vs_normal	CALHM3	1	1	0	1.2963	0.259511
blood_vs_normal	CAMKK1	1	1	0	1.2963	0.259511
blood_vs_normal	CAMTA1	1	1	0	1.2963	0.259511
blood_vs_normal	CAP1	1	1	0	1.2963	0.259511
blood_vs_normal	CAPN11	1	1	0	1.2963	0.259511
blood_vs_normal	CAPN13	1	1	0	1.2963	0.259511
blood_vs_normal	CAPS2	1	1	0	1.2963	0.259511
blood_vs_normal	CASC3	1	1	0	1.2963	0.259511
blood_vs_normal	CASP7	1	1	0	1.2963	0.259511
blood_vs_normal	CASQ2	1	1	0	1.2963	0.259511
blood_vs_normal	CAVIN2	1	1	0	1.2963	0.259511
blood_vs_normal	CBX2	1	1	0	1.2963	0.259511
blood_vs_normal	CCDC115	1	1	0	1.2963	0.259511
blood_vs_normal	CCDC146	1	1	0	1.2963	0.259511
blood_vs_normal	CCDC15	1	1	0	1.2963	0.259511
blood_vs_normal	CCDC33	1	1	0	1.2963	0.259511
blood_vs_normal	CCDC39	1	1	0	1.2963	0.259511
blood_vs_normal	CCDC50	1	1	0	1.2963	0.259511
blood_vs_normal	CCDC81	1	1	0	1.2963	0.259511
blood_vs_normal	CCDC86	1	1	0	1.2963	0.259511
blood_vs_normal	CCN4	1	1	0	1.2963	0.259511
blood_vs_normal	CCN5	1	1	0	1.2963	0.259511
blood_vs_normal	CCNP	1	1	0	1.2963	0.259511
blood_vs_normal	CD109	1	1	0	1.2963	0.259511
blood_vs_normal	CD1C	1	1	0	1.2963	0.259511
blood_vs_normal	CD36	1	1	0	1.2963	0.259511
blood_vs_normal	CD46	1	1	0	1.2963	0.259511
blood_vs_normal	CD6	1	1	0	1.2963	0.259511
blood_vs_normal	CD82	1	1	0	1.2963	0.259511
blood_vs_normal	CD9	1	1	0	1.2963	0.259511
blood_vs_normal	CDC40	1	1	0	1.2963	0.259511
blood_vs_normal	CDH19	1	1	0	1.2963	0.259511
blood_vs_normal	CDH20	1	1	0	1.2963	0.259511
blood_vs_normal	CDH6	1	1	0	1.2963	0.259511
blood_vs_normal	CDHR2	1	1	0	1.2963	0.259511
blood_vs_normal	CDHR3	1	1	0	1.2963	0.259511
blood_vs_normal	CDHR5	1	1	0	1.2963	0.259511
blood_vs_normal	CDIP1	1	1	0	1.2963	0.259511
blood_vs_normal	CDK12	1	1	0	1.2963	0.259511
blood_vs_normal	CDR2L	1	1	0	1.2963	0.259511
blood_vs_normal	CEBPB	1	1	0	1.2963	0.259511
blood_vs_normal	CELA2A	1	1	0	1.2963	0.259511
blood_vs_normal	CELF4	1	1	0	1.2963	0.259511
blood_vs_normal	CEMIP2	1	1	0	1.2963	0.259511
blood_vs_normal	CENPJ	1	1	0	1.2963	0.259511
blood_vs_normal	CEP131	1	1	0	1.2963	0.259511
blood_vs_normal	CEP68	1	1	0	1.2963	0.259511
blood_vs_normal	CEP85L	1	1	0	1.2963	0.259511
blood_vs_normal	CERK	1	1	0	1.2963	0.259511
blood_vs_normal	CFAP20	1	1	0	1.2963	0.259511
blood_vs_normal	CFAP206	1	1	0	1.2963	0.259511
blood_vs_normal	CFAP410	1	1	0	1.2963	0.259511
blood_vs_normal	CFAP43	1	1	0	1.2963	0.259511
blood_vs_normal	CFAP44	1	1	0	1.2963	0.259511
blood_vs_normal	CFAP52	1	1	0	1.2963	0.259511
blood_vs_normal	CFAP91	1	1	0	1.2963	0.259511
blood_vs_normal	CFHR2	1	1	0	1.2963	0.259511
blood_vs_normal	CGAS	1	1	0	1.2963	0.259511
blood_vs_normal	CGREF1	1	1	0	1.2963	0.259511
blood_vs_normal	CHD5	1	1	0	1.2963	0.259511
blood_vs_normal	CHD7	1	1	0	1.2963	0.259511
blood_vs_normal	CHD8	1	1	0	1.2963	0.259511
blood_vs_normal	CHMP3\x3bRNF103-CHMP3	1	1	0	1.2963	0.259511
blood_vs_normal	CHPF	1	1	0	1.2963	0.259511
blood_vs_normal	CHRD	1	1	0	1.2963	0.259511
blood_vs_normal	CHTOP	1	1	0	1.2963	0.259511
blood_vs_normal	CIB4	1	1	0	1.2963	0.259511
blood_vs_normal	CIDEA	1	1	0	1.2963	0.259511
blood_vs_normal	CIITA	1	1	0	1.2963	0.259511
blood_vs_normal	CILP	1	1	0	1.2963	0.259511
blood_vs_normal	CKAP4	1	1	0	1.2963	0.259511
blood_vs_normal	CLCN1	1	1	0	1.2963	0.259511
blood_vs_normal	CLCN2	1	1	0	1.2963	0.259511
blood_vs_normal	CLCN5	1	1	0	1.2963	0.259511
blood_vs_normal	CLCN7	1	1	0	1.2963	0.259511
blood_vs_normal	CLDN19	1	1	0	1.2963	0.259511
blood_vs_normal	CLDN20	1	1	0	1.2963	0.259511
blood_vs_normal	CLDN34	1	1	0	1.2963	0.259511
blood_vs_normal	CLEC6A	1	1	0	1.2963	0.259511
blood_vs_normal	CLHC1	1	1	0	1.2963	0.259511
blood_vs_normal	CLN3	1	1	0	1.2963	0.259511
blood_vs_normal	CLN5	1	1	0	1.2963	0.259511
blood_vs_normal	CMA1	1	1	0	1.2963	0.259511
blood_vs_normal	CMKLR1	1	1	0	1.2963	0.259511
blood_vs_normal	CNR1	1	1	0	1.2963	0.259511
blood_vs_normal	CNTN1	1	1	0	1.2963	0.259511
blood_vs_normal	CNTN2	1	1	0	1.2963	0.259511
blood_vs_normal	CNTROB	1	1	0	1.2963	0.259511
blood_vs_normal	COBL	1	1	0	1.2963	0.259511
blood_vs_normal	COG1	1	1	0	1.2963	0.259511
blood_vs_normal	COIL	1	1	0	1.2963	0.259511
blood_vs_normal	COL14A1	1	1	0	1.2963	0.259511
blood_vs_normal	COL15A1	1	1	0	1.2963	0.259511
blood_vs_normal	COL1A2	1	1	0	1.2963	0.259511
blood_vs_normal	COL23A1	1	1	0	1.2963	0.259511
blood_vs_normal	COL3A1	1	1	0	1.2963	0.259511
blood_vs_normal	COL4A1	1	1	0	1.2963	0.259511
blood_vs_normal	COL4A4	1	1	0	1.2963	0.259511
blood_vs_normal	COL4A6	1	1	0	1.2963	0.259511
blood_vs_normal	COL5A1	1	1	0	1.2963	0.259511
blood_vs_normal	COL6A1	1	1	0	1.2963	0.259511
blood_vs_normal	COL6A2	1	1	0	1.2963	0.259511
blood_vs_normal	COL6A3	1	1	0	1.2963	0.259511
blood_vs_normal	COL9A2	1	1	0	1.2963	0.259511
blood_vs_normal	COLGALT2	1	1	0	1.2963	0.259511
blood_vs_normal	COLQ	1	1	0	1.2963	0.259511
blood_vs_normal	COPB1	1	1	0	1.2963	0.259511
blood_vs_normal	COPG1	1	1	0	1.2963	0.259511
blood_vs_normal	COQ5	1	1	0	1.2963	0.259511
blood_vs_normal	COQ9	1	1	0	1.2963	0.259511
blood_vs_normal	COX15	1	1	0	1.2963	0.259511
blood_vs_normal	CPNE5	1	1	0	1.2963	0.259511
blood_vs_normal	CPOX	1	1	0	1.2963	0.259511
blood_vs_normal	CPS1	1	1	0	1.2963	0.259511
blood_vs_normal	CPT1C	1	1	0	1.2963	0.259511
blood_vs_normal	CPXM1	1	1	0	1.2963	0.259511
blood_vs_normal	CPZ	1	1	0	1.2963	0.259511
blood_vs_normal	CR1	1	1	0	1.2963	0.259511
blood_vs_normal	CR2	1	1	0	1.2963	0.259511
blood_vs_normal	CRAMP1	1	1	0	1.2963	0.259511
blood_vs_normal	CRAT	1	1	0	1.2963	0.259511
blood_vs_normal	CREB3L3	1	1	0	1.2963	0.259511
blood_vs_normal	CREBBP	1	1	0	1.2963	0.259511
blood_vs_normal	CRIM1	1	1	0	1.2963	0.259511
blood_vs_normal	CRISPLD2	1	1	0	1.2963	0.259511
blood_vs_normal	CRNKL1	1	1	0	1.2963	0.259511
blood_vs_normal	CRYBA2	1	1	0	1.2963	0.259511
blood_vs_normal	CRYGB	1	1	0	1.2963	0.259511
blood_vs_normal	CRYGD	1	1	0	1.2963	0.259511
blood_vs_normal	CRYZL2P-SEC16B\x3bSEC16B	1	1	0	1.2963	0.259511
blood_vs_normal	CSMD3	1	1	0	1.2963	0.259511
blood_vs_normal	CSPP1	1	1	0	1.2963	0.259511
blood_vs_normal	CTNND1	1	1	0	1.2963	0.259511
blood_vs_normal	CTSD	1	1	0	1.2963	0.259511
blood_vs_normal	CTSW	1	1	0	1.2963	0.259511
blood_vs_normal	CXADR	1	1	0	1.2963	0.259511
blood_vs_normal	CXCR1	1	1	0	1.2963	0.259511
blood_vs_normal	CYB561A3	1	1	0	1.2963	0.259511
blood_vs_normal	CYB5B	1	1	0	1.2963	0.259511
blood_vs_normal	CYB5D2	1	1	0	1.2963	0.259511
blood_vs_normal	CYB5R1	1	1	0	1.2963	0.259511
blood_vs_normal	CYP27A1	1	1	0	1.2963	0.259511
blood_vs_normal	CYP2A6	1	1	0	1.2963	0.259511
blood_vs_normal	CYP2B6	1	1	0	1.2963	0.259511
blood_vs_normal	CYP3A43	1	1	0	1.2963	0.259511
blood_vs_normal	CYP4F11	1	1	0	1.2963	0.259511
blood_vs_normal	CYP4F2	1	1	0	1.2963	0.259511
blood_vs_normal	DACH2	1	1	0	1.2963	0.259511
blood_vs_normal	DACT1	1	1	0	1.2963	0.259511
blood_vs_normal	DAO	1	1	0	1.2963	0.259511
blood_vs_normal	DBH	1	1	0	1.2963	0.259511
blood_vs_normal	DBN1	1	1	0	1.2963	0.259511
blood_vs_normal	DCC	1	1	0	1.2963	0.259511
blood_vs_normal	DCDC1	1	1	0	1.2963	0.259511
blood_vs_normal	DCT	1	1	0	1.2963	0.259511
blood_vs_normal	DCUN1D2	1	1	0	1.2963	0.259511
blood_vs_normal	DDAH2	1	1	0	1.2963	0.259511
blood_vs_normal	DDC	1	1	0	1.2963	0.259511
blood_vs_normal	DDX10	1	1	0	1.2963	0.259511
blood_vs_normal	DDX23	1	1	0	1.2963	0.259511
blood_vs_normal	DDX55	1	1	0	1.2963	0.259511
blood_vs_normal	DEF6	1	1	0	1.2963	0.259511
blood_vs_normal	DEFB124	1	1	0	1.2963	0.259511
blood_vs_normal	DENND5B	1	1	0	1.2963	0.259511
blood_vs_normal	DGAT2	1	1	0	1.2963	0.259511
blood_vs_normal	DGKG	1	1	0	1.2963	0.259511
blood_vs_normal	DGKH	1	1	0	1.2963	0.259511
blood_vs_normal	DGKQ	1	1	0	1.2963	0.259511
blood_vs_normal	DHCR7	1	1	0	1.2963	0.259511
blood_vs_normal	DHDH	1	1	0	1.2963	0.259511
blood_vs_normal	DHRS12	1	1	0	1.2963	0.259511
blood_vs_normal	DHRS3	1	1	0	1.2963	0.259511
blood_vs_normal	DHRS4\x3bDHRS4L2	1	1	0	1.2963	0.259511
blood_vs_normal	DHRS7	1	1	0	1.2963	0.259511
blood_vs_normal	DHRS7C	1	1	0	1.2963	0.259511
blood_vs_normal	DHTKD1	1	1	0	1.2963	0.259511
blood_vs_normal	DIMT1	1	1	0	1.2963	0.259511
blood_vs_normal	DISP1	1	1	0	1.2963	0.259511
blood_vs_normal	DKK1	1	1	0	1.2963	0.259511
blood_vs_normal	DLGAP1	1	1	0	1.2963	0.259511
blood_vs_normal	DMAC2	1	1	0	1.2963	0.259511
blood_vs_normal	DMD	1	1	0	1.2963	0.259511
blood_vs_normal	DMRT2	1	1	0	1.2963	0.259511
blood_vs_normal	DMRT3	1	1	0	1.2963	0.259511
blood_vs_normal	DMRTB1	1	1	0	1.2963	0.259511
blood_vs_normal	DMWD	1	1	0	1.2963	0.259511
blood_vs_normal	DMXL1	1	1	0	1.2963	0.259511
blood_vs_normal	DNAAF3	1	1	0	1.2963	0.259511
blood_vs_normal	DNAAF4	1	1	0	1.2963	0.259511
blood_vs_normal	DNAH17	1	1	0	1.2963	0.259511
blood_vs_normal	DNAH2	1	1	0	1.2963	0.259511
blood_vs_normal	DNAH7	1	1	0	1.2963	0.259511
blood_vs_normal	DNAH8	1	1	0	1.2963	0.259511
blood_vs_normal	DNAI1	1	1	0	1.2963	0.259511
blood_vs_normal	DNAI2	1	1	0	1.2963	0.259511
blood_vs_normal	DNAJA4	1	1	0	1.2963	0.259511
blood_vs_normal	DNAJC10	1	1	0	1.2963	0.259511
blood_vs_normal	DNAJC28	1	1	0	1.2963	0.259511
blood_vs_normal	DNAJC6	1	1	0	1.2963	0.259511
blood_vs_normal	DNHD1	1	1	0	1.2963	0.259511
blood_vs_normal	DNM3	1	1	0	1.2963	0.259511
blood_vs_normal	DNMBP	1	1	0	1.2963	0.259511
blood_vs_normal	DOCK1	1	1	0	1.2963	0.259511
blood_vs_normal	DOCK6	1	1	0	1.2963	0.259511
blood_vs_normal	DOHH	1	1	0	1.2963	0.259511
blood_vs_normal	DOK3	1	1	0	1.2963	0.259511
blood_vs_normal	DOK4	1	1	0	1.2963	0.259511
blood_vs_normal	DOLK	1	1	0	1.2963	0.259511
blood_vs_normal	DPEP1	1	1	0	1.2963	0.259511
blood_vs_normal	DPEP2	1	1	0	1.2963	0.259511
blood_vs_normal	DPH5	1	1	0	1.2963	0.259511
blood_vs_normal	DPP8	1	1	0	1.2963	0.259511
blood_vs_normal	DPYS	1	1	0	1.2963	0.259511
blood_vs_normal	DSG2	1	1	0	1.2963	0.259511
blood_vs_normal	DUSP1	1	1	0	1.2963	0.259511
blood_vs_normal	DUSP3	1	1	0	1.2963	0.259511
blood_vs_normal	DVL1	1	1	0	1.2963	0.259511
blood_vs_normal	DYTN	1	1	0	1.2963	0.259511
blood_vs_normal	E2F2	1	1	0	1.2963	0.259511
blood_vs_normal	ECI2	1	1	0	1.2963	0.259511
blood_vs_normal	ECM2	1	1	0	1.2963	0.259511
blood_vs_normal	ECSIT	1	1	0	1.2963	0.259511
blood_vs_normal	EEF2	1	1	0	1.2963	0.259511
blood_vs_normal	EEF2K	1	1	0	1.2963	0.259511
blood_vs_normal	EFCAB1	1	1	0	1.2963	0.259511
blood_vs_normal	EFEMP1	1	1	0	1.2963	0.259511
blood_vs_normal	EFHB	1	1	0	1.2963	0.259511
blood_vs_normal	EFHC1	1	1	0	1.2963	0.259511
blood_vs_normal	EFHC2	1	1	0	1.2963	0.259511
blood_vs_normal	EFNA4	1	1	0	1.2963	0.259511
blood_vs_normal	EFTUD2	1	1	0	1.2963	0.259511
blood_vs_normal	EGF	1	1	0	1.2963	0.259511
blood_vs_normal	EHD3	1	1	0	1.2963	0.259511
blood_vs_normal	EIF2AK1	1	1	0	1.2963	0.259511
blood_vs_normal	EIF2B3	1	1	0	1.2963	0.259511
blood_vs_normal	EIF3A	1	1	0	1.2963	0.259511
blood_vs_normal	EIF3K	1	1	0	1.2963	0.259511
blood_vs_normal	ELFN2	1	1	0	1.2963	0.259511
blood_vs_normal	EML5	1	1	0	1.2963	0.259511
blood_vs_normal	ENO3	1	1	0	1.2963	0.259511
blood_vs_normal	ENOSF1	1	1	0	1.2963	0.259511
blood_vs_normal	ENOX1	1	1	0	1.2963	0.259511
blood_vs_normal	ENTPD6	1	1	0	1.2963	0.259511
blood_vs_normal	EPB41L3	1	1	0	1.2963	0.259511
blood_vs_normal	EPG5	1	1	0	1.2963	0.259511
blood_vs_normal	EPHA1	1	1	0	1.2963	0.259511
blood_vs_normal	EPHA6	1	1	0	1.2963	0.259511
blood_vs_normal	EPHA8	1	1	0	1.2963	0.259511
blood_vs_normal	EPN1	1	1	0	1.2963	0.259511
blood_vs_normal	EPO	1	1	0	1.2963	0.259511
blood_vs_normal	ERBB2	1	1	0	1.2963	0.259511
blood_vs_normal	ERCC6L	1	1	0	1.2963	0.259511
blood_vs_normal	EREG	1	1	0	1.2963	0.259511
blood_vs_normal	ERMARD	1	1	0	1.2963	0.259511
blood_vs_normal	ERP27	1	1	0	1.2963	0.259511
blood_vs_normal	ESRP2	1	1	0	1.2963	0.259511
blood_vs_normal	ETFB	1	1	0	1.2963	0.259511
blood_vs_normal	ETV7	1	1	0	1.2963	0.259511
blood_vs_normal	EVPLL	1	1	0	1.2963	0.259511
blood_vs_normal	EXO5	1	1	0	1.2963	0.259511
blood_vs_normal	EXOC3L2	1	1	0	1.2963	0.259511
blood_vs_normal	EXOC6B	1	1	0	1.2963	0.259511
blood_vs_normal	EXT2	1	1	0	1.2963	0.259511
blood_vs_normal	EXTL2	1	1	0	1.2963	0.259511
blood_vs_normal	F12	1	1	0	1.2963	0.259511
blood_vs_normal	F8	1	1	0	1.2963	0.259511
blood_vs_normal	FAAH	1	1	0	1.2963	0.259511
blood_vs_normal	FADS6	1	1	0	1.2963	0.259511
blood_vs_normal	FAM118A	1	1	0	1.2963	0.259511
blood_vs_normal	FAM120A	1	1	0	1.2963	0.259511
blood_vs_normal	FAM124B	1	1	0	1.2963	0.259511
blood_vs_normal	FAM135B	1	1	0	1.2963	0.259511
blood_vs_normal	FAM160A1	1	1	0	1.2963	0.259511
blood_vs_normal	FAM171A2	1	1	0	1.2963	0.259511
blood_vs_normal	FAM222B	1	1	0	1.2963	0.259511
blood_vs_normal	FAM47A	1	1	0	1.2963	0.259511
blood_vs_normal	FAM47E\x3bFAM47E-STBD1	1	1	0	1.2963	0.259511
blood_vs_normal	FAM76B	1	1	0	1.2963	0.259511
blood_vs_normal	FAM78A	1	1	0	1.2963	0.259511
blood_vs_normal	FAM83A	1	1	0	1.2963	0.259511
blood_vs_normal	FAN1	1	1	0	1.2963	0.259511
blood_vs_normal	FANCA	1	1	0	1.2963	0.259511
blood_vs_normal	FANCB	1	1	0	1.2963	0.259511
blood_vs_normal	FANCL	1	1	0	1.2963	0.259511
blood_vs_normal	FAT1	1	1	0	1.2963	0.259511
blood_vs_normal	FBN1	1	1	0	1.2963	0.259511
blood_vs_normal	FBN2	1	1	0	1.2963	0.259511
blood_vs_normal	FBRSL1	1	1	0	1.2963	0.259511
blood_vs_normal	FBXW12	1	1	0	1.2963	0.259511
blood_vs_normal	FCGR1A	1	1	0	1.2963	0.259511
blood_vs_normal	FGB	1	1	0	1.2963	0.259511
blood_vs_normal	FGD3	1	1	0	1.2963	0.259511
blood_vs_normal	FGD6	1	1	0	1.2963	0.259511
blood_vs_normal	FGFR2	1	1	0	1.2963	0.259511
blood_vs_normal	FGL1	1	1	0	1.2963	0.259511
blood_vs_normal	FICD	1	1	0	1.2963	0.259511
blood_vs_normal	FKBP9	1	1	0	1.2963	0.259511
blood_vs_normal	FKRP	1	1	0	1.2963	0.259511
blood_vs_normal	FLVCR2	1	1	0	1.2963	0.259511
blood_vs_normal	FOLH1	1	1	0	1.2963	0.259511
blood_vs_normal	FOXE1	1	1	0	1.2963	0.259511
blood_vs_normal	FOXO6	1	1	0	1.2963	0.259511
blood_vs_normal	FOXP1	1	1	0	1.2963	0.259511
blood_vs_normal	FRAS1	1	1	0	1.2963	0.259511
blood_vs_normal	FRAT1	1	1	0	1.2963	0.259511
blood_vs_normal	FREM2	1	1	0	1.2963	0.259511
blood_vs_normal	FSD2	1	1	0	1.2963	0.259511
blood_vs_normal	FSHB	1	1	0	1.2963	0.259511
blood_vs_normal	FSHR	1	1	0	1.2963	0.259511
blood_vs_normal	FUNDC1	1	1	0	1.2963	0.259511
blood_vs_normal	FUT7	1	1	0	1.2963	0.259511
blood_vs_normal	FXYD2\x3bFXYD6-FXYD2	1	1	0	1.2963	0.259511
blood_vs_normal	FYB2	1	1	0	1.2963	0.259511
blood_vs_normal	FZD2	1	1	0	1.2963	0.259511
blood_vs_normal	FZD4	1	1	0	1.2963	0.259511
blood_vs_normal	FZD8	1	1	0	1.2963	0.259511
blood_vs_normal	GAA	1	1	0	1.2963	0.259511
blood_vs_normal	GABRB2	1	1	0	1.2963	0.259511
blood_vs_normal	GABRR2	1	1	0	1.2963	0.259511
blood_vs_normal	GADL1	1	1	0	1.2963	0.259511
blood_vs_normal	GAK	1	1	0	1.2963	0.259511
blood_vs_normal	GAL3ST3	1	1	0	1.2963	0.259511
blood_vs_normal	GAL3ST4	1	1	0	1.2963	0.259511
blood_vs_normal	GALK1	1	1	0	1.2963	0.259511
blood_vs_normal	GALM	1	1	0	1.2963	0.259511
blood_vs_normal	GALNT13	1	1	0	1.2963	0.259511
blood_vs_normal	GALNT15	1	1	0	1.2963	0.259511
blood_vs_normal	GALNT6	1	1	0	1.2963	0.259511
blood_vs_normal	GALNT9	1	1	0	1.2963	0.259511
blood_vs_normal	GALNTL5	1	1	0	1.2963	0.259511
blood_vs_normal	GAP43	1	1	0	1.2963	0.259511
blood_vs_normal	GARRE1	1	1	0	1.2963	0.259511
blood_vs_normal	GATAD2A	1	1	0	1.2963	0.259511
blood_vs_normal	GBE1	1	1	0	1.2963	0.259511
blood_vs_normal	GBP7	1	1	0	1.2963	0.259511
blood_vs_normal	GBX2	1	1	0	1.2963	0.259511
blood_vs_normal	GC	1	1	0	1.2963	0.259511
blood_vs_normal	GCGR	1	1	0	1.2963	0.259511
blood_vs_normal	GDF15	1	1	0	1.2963	0.259511
blood_vs_normal	GEM	1	1	0	1.2963	0.259511
blood_vs_normal	GFI1	1	1	0	1.2963	0.259511
blood_vs_normal	GFM2	1	1	0	1.2963	0.259511
blood_vs_normal	GGTLC1	1	1	0	1.2963	0.259511
blood_vs_normal	GIGYF1	1	1	0	1.2963	0.259511
blood_vs_normal	GINS3	1	1	0	1.2963	0.259511
blood_vs_normal	GIPR	1	1	0	1.2963	0.259511
blood_vs_normal	GJA9	1	1	0	1.2963	0.259511
blood_vs_normal	GJB1	1	1	0	1.2963	0.259511
blood_vs_normal	GJC1	1	1	0	1.2963	0.259511
blood_vs_normal	GJD4	1	1	0	1.2963	0.259511
blood_vs_normal	GK2	1	1	0	1.2963	0.259511
blood_vs_normal	GLB1L	1	1	0	1.2963	0.259511
blood_vs_normal	GLB1L2	1	1	0	1.2963	0.259511
blood_vs_normal	GLB1L3	1	1	0	1.2963	0.259511
blood_vs_normal	GLI3	1	1	0	1.2963	0.259511
blood_vs_normal	GLP1R	1	1	0	1.2963	0.259511
blood_vs_normal	GLT6D1	1	1	0	1.2963	0.259511
blood_vs_normal	GLUL	1	1	0	1.2963	0.259511
blood_vs_normal	GMNC	1	1	0	1.2963	0.259511
blood_vs_normal	GNAT2	1	1	0	1.2963	0.259511
blood_vs_normal	GNPTAB	1	1	0	1.2963	0.259511
blood_vs_normal	GOLM1	1	1	0	1.2963	0.259511
blood_vs_normal	GP2	1	1	0	1.2963	0.259511
blood_vs_normal	GPATCH4	1	1	0	1.2963	0.259511
blood_vs_normal	GPBAR1	1	1	0	1.2963	0.259511
blood_vs_normal	GPBP1L1	1	1	0	1.2963	0.259511
blood_vs_normal	GPD2	1	1	0	1.2963	0.259511
blood_vs_normal	GPLD1	1	1	0	1.2963	0.259511
blood_vs_normal	GPR107	1	1	0	1.2963	0.259511
blood_vs_normal	GPR137	1	1	0	1.2963	0.259511
blood_vs_normal	GPR137C	1	1	0	1.2963	0.259511
blood_vs_normal	GPR153	1	1	0	1.2963	0.259511
blood_vs_normal	GPR161	1	1	0	1.2963	0.259511
blood_vs_normal	GPR3	1	1	0	1.2963	0.259511
blood_vs_normal	GPR37	1	1	0	1.2963	0.259511
blood_vs_normal	GPR65	1	1	0	1.2963	0.259511
blood_vs_normal	GPRC5C	1	1	0	1.2963	0.259511
blood_vs_normal	GPT	1	1	0	1.2963	0.259511
blood_vs_normal	GRB10	1	1	0	1.2963	0.259511
blood_vs_normal	GRHL2	1	1	0	1.2963	0.259511
blood_vs_normal	GRIK5	1	1	0	1.2963	0.259511
blood_vs_normal	GRIN2B	1	1	0	1.2963	0.259511
blood_vs_normal	GRIN2D	1	1	0	1.2963	0.259511
blood_vs_normal	GRIN3A	1	1	0	1.2963	0.259511
blood_vs_normal	GRIN3B	1	1	0	1.2963	0.259511
blood_vs_normal	GRIP1	1	1	0	1.2963	0.259511
blood_vs_normal	GSE1	1	1	0	1.2963	0.259511
blood_vs_normal	GSTM3	1	1	0	1.2963	0.259511
blood_vs_normal	GSX2	1	1	0	1.2963	0.259511
blood_vs_normal	GTF3C1	1	1	0	1.2963	0.259511
blood_vs_normal	GTPBP4	1	1	0	1.2963	0.259511
blood_vs_normal	GUCA2B	1	1	0	1.2963	0.259511
blood_vs_normal	GXYLT2	1	1	0	1.2963	0.259511
blood_vs_normal	H2AC12	1	1	0	1.2963	0.259511
blood_vs_normal	H3C1	1	1	0	1.2963	0.259511
blood_vs_normal	H4C2	1	1	0	1.2963	0.259511
blood_vs_normal	HADH	1	1	0	1.2963	0.259511
blood_vs_normal	HAS1	1	1	0	1.2963	0.259511
blood_vs_normal	HAS3	1	1	0	1.2963	0.259511
blood_vs_normal	HAUS2	1	1	0	1.2963	0.259511
blood_vs_normal	HBQ1	1	1	0	1.2963	0.259511
blood_vs_normal	HBS1L	1	1	0	1.2963	0.259511
blood_vs_normal	HCN4	1	1	0	1.2963	0.259511
blood_vs_normal	HECTD3	1	1	0	1.2963	0.259511
blood_vs_normal	HECTD4	1	1	0	1.2963	0.259511
blood_vs_normal	HEYL	1	1	0	1.2963	0.259511
blood_vs_normal	HGD	1	1	0	1.2963	0.259511
blood_vs_normal	HHIPL2	1	1	0	1.2963	0.259511
blood_vs_normal	HIC1	1	1	0	1.2963	0.259511
blood_vs_normal	HIVEP3	1	1	0	1.2963	0.259511
blood_vs_normal	HK2	1	1	0	1.2963	0.259511
blood_vs_normal	HMBS	1	1	0	1.2963	0.259511
blood_vs_normal	HMCN2	1	1	0	1.2963	0.259511
blood_vs_normal	HMMR	1	1	0	1.2963	0.259511
blood_vs_normal	HNRNPUL2	1	1	0	1.2963	0.259511
blood_vs_normal	HOXA3	1	1	0	1.2963	0.259511
blood_vs_normal	HOXA5	1	1	0	1.2963	0.259511
blood_vs_normal	HOXA7	1	1	0	1.2963	0.259511
blood_vs_normal	HOXA9	1	1	0	1.2963	0.259511
blood_vs_normal	HOXB3	1	1	0	1.2963	0.259511
blood_vs_normal	HOXB5	1	1	0	1.2963	0.259511
blood_vs_normal	HOXB9	1	1	0	1.2963	0.259511
blood_vs_normal	HOXC5	1	1	0	1.2963	0.259511
blood_vs_normal	HOXC8	1	1	0	1.2963	0.259511
blood_vs_normal	HOXD4	1	1	0	1.2963	0.259511
blood_vs_normal	HPS1	1	1	0	1.2963	0.259511
blood_vs_normal	HS6ST3	1	1	0	1.2963	0.259511
blood_vs_normal	HSD17B14	1	1	0	1.2963	0.259511
blood_vs_normal	HSD17B2	1	1	0	1.2963	0.259511
blood_vs_normal	HSD17B6	1	1	0	1.2963	0.259511
blood_vs_normal	HSD3B1	1	1	0	1.2963	0.259511
blood_vs_normal	HSPA12B	1	1	0	1.2963	0.259511
blood_vs_normal	HSPB2	1	1	0	1.2963	0.259511
blood_vs_normal	HSPB7	1	1	0	1.2963	0.259511
blood_vs_normal	HSPBAP1	1	1	0	1.2963	0.259511
blood_vs_normal	HTATSF1	1	1	0	1.2963	0.259511
blood_vs_normal	HTR1D	1	1	0	1.2963	0.259511
blood_vs_normal	HTR2A	1	1	0	1.2963	0.259511
blood_vs_normal	HTR3C	1	1	0	1.2963	0.259511
blood_vs_normal	HTRA3	1	1	0	1.2963	0.259511
blood_vs_normal	HTT	1	1	0	1.2963	0.259511
blood_vs_normal	HYAL1	1	1	0	1.2963	0.259511
blood_vs_normal	HYLS1	1	1	0	1.2963	0.259511
blood_vs_normal	HYOU1	1	1	0	1.2963	0.259511
blood_vs_normal	IDS	1	1	0	1.2963	0.259511
blood_vs_normal	IFI30	1	1	0	1.2963	0.259511
blood_vs_normal	IFT43	1	1	0	1.2963	0.259511
blood_vs_normal	IFT81	1	1	0	1.2963	0.259511
blood_vs_normal	IGDCC4	1	1	0	1.2963	0.259511
blood_vs_normal	IGF1R	1	1	0	1.2963	0.259511
blood_vs_normal	IGF2BP3	1	1	0	1.2963	0.259511
blood_vs_normal	IGF2R	1	1	0	1.2963	0.259511
blood_vs_normal	IGHMBP2	1	1	0	1.2963	0.259511
blood_vs_normal	IGSF10	1	1	0	1.2963	0.259511
blood_vs_normal	IKZF3	1	1	0	1.2963	0.259511
blood_vs_normal	IL10RA	1	1	0	1.2963	0.259511
blood_vs_normal	IL10RB	1	1	0	1.2963	0.259511
blood_vs_normal	IL16	1	1	0	1.2963	0.259511
blood_vs_normal	IL17RC	1	1	0	1.2963	0.259511
blood_vs_normal	IL1RL2	1	1	0	1.2963	0.259511
blood_vs_normal	IL7R	1	1	0	1.2963	0.259511
blood_vs_normal	ILDR1	1	1	0	1.2963	0.259511
blood_vs_normal	ILKAP	1	1	0	1.2963	0.259511
blood_vs_normal	INCENP	1	1	0	1.2963	0.259511
blood_vs_normal	ING3	1	1	0	1.2963	0.259511
blood_vs_normal	INTS1	1	1	0	1.2963	0.259511
blood_vs_normal	INTS3	1	1	0	1.2963	0.259511
blood_vs_normal	IPO4	1	1	0	1.2963	0.259511
blood_vs_normal	IPP	1	1	0	1.2963	0.259511
blood_vs_normal	IQCG	1	1	0	1.2963	0.259511
blood_vs_normal	IQCN	1	1	0	1.2963	0.259511
blood_vs_normal	IQGAP1	1	1	0	1.2963	0.259511
blood_vs_normal	IRAK2	1	1	0	1.2963	0.259511
blood_vs_normal	IREB2	1	1	0	1.2963	0.259511
blood_vs_normal	IRF3	1	1	0	1.2963	0.259511
blood_vs_normal	IRS1	1	1	0	1.2963	0.259511
blood_vs_normal	IRS2	1	1	0	1.2963	0.259511
blood_vs_normal	ITGA11	1	1	0	1.2963	0.259511
blood_vs_normal	ITGA5	1	1	0	1.2963	0.259511
blood_vs_normal	ITGA9	1	1	0	1.2963	0.259511
blood_vs_normal	ITPK1	1	1	0	1.2963	0.259511
blood_vs_normal	ITPR3	1	1	0	1.2963	0.259511
blood_vs_normal	ITSN2	1	1	0	1.2963	0.259511
blood_vs_normal	IWS1	1	1	0	1.2963	0.259511
blood_vs_normal	JAG2	1	1	0	1.2963	0.259511
blood_vs_normal	JARID2	1	1	0	1.2963	0.259511
blood_vs_normal	JHY	1	1	0	1.2963	0.259511
blood_vs_normal	JMJD7	1	1	0	1.2963	0.259511
blood_vs_normal	KANSL1	1	1	0	1.2963	0.259511
blood_vs_normal	KANSL1L	1	1	0	1.2963	0.259511
blood_vs_normal	KAT2A	1	1	0	1.2963	0.259511
blood_vs_normal	KAT6A	1	1	0	1.2963	0.259511
blood_vs_normal	KCNA1	1	1	0	1.2963	0.259511
blood_vs_normal	KCNA5	1	1	0	1.2963	0.259511
blood_vs_normal	KCNC2	1	1	0	1.2963	0.259511
blood_vs_normal	KCND1	1	1	0	1.2963	0.259511
blood_vs_normal	KCND2	1	1	0	1.2963	0.259511
blood_vs_normal	KCNE3	1	1	0	1.2963	0.259511
blood_vs_normal	KCNF1	1	1	0	1.2963	0.259511
blood_vs_normal	KCNH2	1	1	0	1.2963	0.259511
blood_vs_normal	KCNH7	1	1	0	1.2963	0.259511
blood_vs_normal	KCNJ1	1	1	0	1.2963	0.259511
blood_vs_normal	KCNK1	1	1	0	1.2963	0.259511
blood_vs_normal	KCNQ5	1	1	0	1.2963	0.259511
blood_vs_normal	KCNS1	1	1	0	1.2963	0.259511
blood_vs_normal	KCNU1	1	1	0	1.2963	0.259511
blood_vs_normal	KCTD12	1	1	0	1.2963	0.259511
blood_vs_normal	KCTD17	1	1	0	1.2963	0.259511
blood_vs_normal	KDM6A	1	1	0	1.2963	0.259511
blood_vs_normal	KDSR	1	1	0	1.2963	0.259511
blood_vs_normal	KIAA0100	1	1	0	1.2963	0.259511
blood_vs_normal	KIAA0754	1	1	0	1.2963	0.259511
blood_vs_normal	KIAA2026	1	1	0	1.2963	0.259511
blood_vs_normal	KIF13A	1	1	0	1.2963	0.259511
blood_vs_normal	KIF13B	1	1	0	1.2963	0.259511
blood_vs_normal	KIF18B	1	1	0	1.2963	0.259511
blood_vs_normal	KIF21B	1	1	0	1.2963	0.259511
blood_vs_normal	KIF27	1	1	0	1.2963	0.259511
blood_vs_normal	KIF2B	1	1	0	1.2963	0.259511
blood_vs_normal	KLC3	1	1	0	1.2963	0.259511
blood_vs_normal	KLHDC7A	1	1	0	1.2963	0.259511
blood_vs_normal	KLHL17	1	1	0	1.2963	0.259511
blood_vs_normal	KLHL18	1	1	0	1.2963	0.259511
blood_vs_normal	KLHL23\x3bPHOSPHO2-KLHL23	1	1	0	1.2963	0.259511
blood_vs_normal	KLHL24	1	1	0	1.2963	0.259511
blood_vs_normal	KLHL25	1	1	0	1.2963	0.259511
blood_vs_normal	KLHL41	1	1	0	1.2963	0.259511
blood_vs_normal	KLHL8	1	1	0	1.2963	0.259511
blood_vs_normal	KLK15	1	1	0	1.2963	0.259511
blood_vs_normal	KMT2D	1	1	0	1.2963	0.259511
blood_vs_normal	KNDC1	1	1	0	1.2963	0.259511
blood_vs_normal	KNTC1	1	1	0	1.2963	0.259511
blood_vs_normal	KRT12	1	1	0	1.2963	0.259511
blood_vs_normal	KRT13	1	1	0	1.2963	0.259511
blood_vs_normal	KRT2	1	1	0	1.2963	0.259511
blood_vs_normal	KRT38	1	1	0	1.2963	0.259511
blood_vs_normal	KRT40	1	1	0	1.2963	0.259511
blood_vs_normal	KRT6B	1	1	0	1.2963	0.259511
blood_vs_normal	KRT7	1	1	0	1.2963	0.259511
blood_vs_normal	KRT72	1	1	0	1.2963	0.259511
blood_vs_normal	KRT76	1	1	0	1.2963	0.259511
blood_vs_normal	KRT79	1	1	0	1.2963	0.259511
blood_vs_normal	KRT80	1	1	0	1.2963	0.259511
blood_vs_normal	KRT81	1	1	0	1.2963	0.259511
blood_vs_normal	KRTAP4-4	1	1	0	1.2963	0.259511
blood_vs_normal	KRTDAP	1	1	0	1.2963	0.259511
blood_vs_normal	KYAT1	1	1	0	1.2963	0.259511
blood_vs_normal	LAMA1	1	1	0	1.2963	0.259511
blood_vs_normal	LAMC1	1	1	0	1.2963	0.259511
blood_vs_normal	LAP3	1	1	0	1.2963	0.259511
blood_vs_normal	LCNL1	1	1	0	1.2963	0.259511
blood_vs_normal	LCP1	1	1	0	1.2963	0.259511
blood_vs_normal	LDLR	1	1	0	1.2963	0.259511
blood_vs_normal	LDLRAD3	1	1	0	1.2963	0.259511
blood_vs_normal	LENG1	1	1	0	1.2963	0.259511
blood_vs_normal	LETM2	1	1	0	1.2963	0.259511
blood_vs_normal	LFNG	1	1	0	1.2963	0.259511
blood_vs_normal	LGALS3	1	1	0	1.2963	0.259511
blood_vs_normal	LGALS8	1	1	0	1.2963	0.259511
blood_vs_normal	LHX3	1	1	0	1.2963	0.259511
blood_vs_normal	LHX6	1	1	0	1.2963	0.259511
blood_vs_normal	LIMS1	1	1	0	1.2963	0.259511
blood_vs_normal	LIN7C	1	1	0	1.2963	0.259511
blood_vs_normal	LIPK	1	1	0	1.2963	0.259511
blood_vs_normal	LIPT1	1	1	0	1.2963	0.259511
blood_vs_normal	LMCD1	1	1	0	1.2963	0.259511
blood_vs_normal	LMF1	1	1	0	1.2963	0.259511
blood_vs_normal	LMF2	1	1	0	1.2963	0.259511
blood_vs_normal	LMO7	1	1	0	1.2963	0.259511
blood_vs_normal	LNPK	1	1	0	1.2963	0.259511
blood_vs_normal	LNX1	1	1	0	1.2963	0.259511
blood_vs_normal	LOXL1	1	1	0	1.2963	0.259511
blood_vs_normal	LPIN2	1	1	0	1.2963	0.259511
blood_vs_normal	LRCH1	1	1	0	1.2963	0.259511
blood_vs_normal	LRFN2	1	1	0	1.2963	0.259511
blood_vs_normal	LRIT1	1	1	0	1.2963	0.259511
blood_vs_normal	LRP12	1	1	0	1.2963	0.259511
blood_vs_normal	LRP6	1	1	0	1.2963	0.259511
blood_vs_normal	LRRC29	1	1	0	1.2963	0.259511
blood_vs_normal	LRRC41	1	1	0	1.2963	0.259511
blood_vs_normal	LRRC49	1	1	0	1.2963	0.259511
blood_vs_normal	LRRC74A	1	1	0	1.2963	0.259511
blood_vs_normal	LRRC8B	1	1	0	1.2963	0.259511
blood_vs_normal	LRRCC1	1	1	0	1.2963	0.259511
blood_vs_normal	LRRK1	1	1	0	1.2963	0.259511
blood_vs_normal	LRRTM4	1	1	0	1.2963	0.259511
blood_vs_normal	LSM14B	1	1	0	1.2963	0.259511
blood_vs_normal	LTB4R2	1	1	0	1.2963	0.259511
blood_vs_normal	LTK	1	1	0	1.2963	0.259511
blood_vs_normal	LY75\x3bLY75-CD302	1	1	0	1.2963	0.259511
blood_vs_normal	LYSMD1	1	1	0	1.2963	0.259511
blood_vs_normal	LYZL1	1	1	0	1.2963	0.259511
blood_vs_normal	LZTR1	1	1	0	1.2963	0.259511
blood_vs_normal	MACC1	1	1	0	1.2963	0.259511
blood_vs_normal	MACROD1	1	1	0	1.2963	0.259511
blood_vs_normal	MAGEB17	1	1	0	1.2963	0.259511
blood_vs_normal	MAGI3	1	1	0	1.2963	0.259511
blood_vs_normal	MALRD1	1	1	0	1.2963	0.259511
blood_vs_normal	MAN1B1	1	1	0	1.2963	0.259511
blood_vs_normal	MAN2A1	1	1	0	1.2963	0.259511
blood_vs_normal	MANSC1	1	1	0	1.2963	0.259511
blood_vs_normal	MAP3K3	1	1	0	1.2963	0.259511
blood_vs_normal	MAP4K5	1	1	0	1.2963	0.259511
blood_vs_normal	MAP7D2	1	1	0	1.2963	0.259511
blood_vs_normal	MAPKAPK5	1	1	0	1.2963	0.259511
blood_vs_normal	MAPT	1	1	0	1.2963	0.259511
blood_vs_normal	MARF1	1	1	0	1.2963	0.259511
blood_vs_normal	MARK3	1	1	0	1.2963	0.259511
blood_vs_normal	MARS1	1	1	0	1.2963	0.259511
blood_vs_normal	MARS2	1	1	0	1.2963	0.259511
blood_vs_normal	MASP1	1	1	0	1.2963	0.259511
blood_vs_normal	MASP2	1	1	0	1.2963	0.259511
blood_vs_normal	MAT2A	1	1	0	1.2963	0.259511
blood_vs_normal	MATN2	1	1	0	1.2963	0.259511
blood_vs_normal	MATN3	1	1	0	1.2963	0.259511
blood_vs_normal	MBD5	1	1	0	1.2963	0.259511
blood_vs_normal	MBP	1	1	0	1.2963	0.259511
blood_vs_normal	MCAM	1	1	0	1.2963	0.259511
blood_vs_normal	MCF2L2	1	1	0	1.2963	0.259511
blood_vs_normal	MCOLN2	1	1	0	1.2963	0.259511
blood_vs_normal	MDC1	1	1	0	1.2963	0.259511
blood_vs_normal	MDH1B	1	1	0	1.2963	0.259511
blood_vs_normal	MED21	1	1	0	1.2963	0.259511
blood_vs_normal	MEGF11	1	1	0	1.2963	0.259511
blood_vs_normal	MEGF6	1	1	0	1.2963	0.259511
blood_vs_normal	MEIG1	1	1	0	1.2963	0.259511
blood_vs_normal	MEIOSIN	1	1	0	1.2963	0.259511
blood_vs_normal	MEPCE	1	1	0	1.2963	0.259511
blood_vs_normal	METTL6	1	1	0	1.2963	0.259511
blood_vs_normal	MFAP5	1	1	0	1.2963	0.259511
blood_vs_normal	MFGE8	1	1	0	1.2963	0.259511
blood_vs_normal	MFN1	1	1	0	1.2963	0.259511
blood_vs_normal	MFSD13A	1	1	0	1.2963	0.259511
blood_vs_normal	MFSD14B	1	1	0	1.2963	0.259511
blood_vs_normal	MFSD6L	1	1	0	1.2963	0.259511
blood_vs_normal	MFSD9	1	1	0	1.2963	0.259511
blood_vs_normal	MGA	1	1	0	1.2963	0.259511
blood_vs_normal	MIB2	1	1	0	1.2963	0.259511
blood_vs_normal	MICALCL	1	1	0	1.2963	0.259511
blood_vs_normal	MICOS10	1	1	0	1.2963	0.259511
blood_vs_normal	MIEF1	1	1	0	1.2963	0.259511
blood_vs_normal	MINDY1	1	1	0	1.2963	0.259511
blood_vs_normal	MINDY3	1	1	0	1.2963	0.259511
blood_vs_normal	MLPH	1	1	0	1.2963	0.259511
blood_vs_normal	MLXIPL	1	1	0	1.2963	0.259511
blood_vs_normal	MMEL1	1	1	0	1.2963	0.259511
blood_vs_normal	MMP20	1	1	0	1.2963	0.259511
blood_vs_normal	MMP28	1	1	0	1.2963	0.259511
blood_vs_normal	MMP7	1	1	0	1.2963	0.259511
blood_vs_normal	MN1	1	1	0	1.2963	0.259511
blood_vs_normal	MOGAT3	1	1	0	1.2963	0.259511
blood_vs_normal	MOXD1	1	1	0	1.2963	0.259511
blood_vs_normal	MPG	1	1	0	1.2963	0.259511
blood_vs_normal	MPI	1	1	0	1.2963	0.259511
blood_vs_normal	MPL	1	1	0	1.2963	0.259511
blood_vs_normal	MPO	1	1	0	1.2963	0.259511
blood_vs_normal	MPPED1	1	1	0	1.2963	0.259511
blood_vs_normal	MPRIP	1	1	0	1.2963	0.259511
blood_vs_normal	MPST	1	1	0	1.2963	0.259511
blood_vs_normal	MR1	1	1	0	1.2963	0.259511
blood_vs_normal	MRGPRX4	1	1	0	1.2963	0.259511
blood_vs_normal	MRM1	1	1	0	1.2963	0.259511
blood_vs_normal	MRPL13	1	1	0	1.2963	0.259511
blood_vs_normal	MRPL51	1	1	0	1.2963	0.259511
blood_vs_normal	MRPS17	1	1	0	1.2963	0.259511
blood_vs_normal	MRPS30	1	1	0	1.2963	0.259511
blood_vs_normal	MRPS7	1	1	0	1.2963	0.259511
blood_vs_normal	MRTFB	1	1	0	1.2963	0.259511
blood_vs_normal	MS4A2	1	1	0	1.2963	0.259511
blood_vs_normal	MSANTD3-TMEFF1\x3bTMEFF1	1	1	0	1.2963	0.259511
blood_vs_normal	MSC	1	1	0	1.2963	0.259511
blood_vs_normal	MSH3	1	1	0	1.2963	0.259511
blood_vs_normal	MSH5	1	1	0	1.2963	0.259511
blood_vs_normal	MSI2	1	1	0	1.2963	0.259511
blood_vs_normal	MSLN	1	1	0	1.2963	0.259511
blood_vs_normal	MSMO1	1	1	0	1.2963	0.259511
blood_vs_normal	MST1	1	1	0	1.2963	0.259511
blood_vs_normal	MST1R	1	1	0	1.2963	0.259511
blood_vs_normal	MSX1	1	1	0	1.2963	0.259511
blood_vs_normal	MTA3	1	1	0	1.2963	0.259511
blood_vs_normal	MTHFD1L	1	1	0	1.2963	0.259511
blood_vs_normal	MTHFD2L	1	1	0	1.2963	0.259511
blood_vs_normal	MTRF1	1	1	0	1.2963	0.259511
blood_vs_normal	MTSS2	1	1	0	1.2963	0.259511
blood_vs_normal	MTUS1	1	1	0	1.2963	0.259511
blood_vs_normal	MUC12	1	1	0	1.2963	0.259511
blood_vs_normal	MUC5AC	1	1	0	1.2963	0.259511
blood_vs_normal	MUSK	1	1	0	1.2963	0.259511
blood_vs_normal	MVK	1	1	0	1.2963	0.259511
blood_vs_normal	MYBPC2	1	1	0	1.2963	0.259511
blood_vs_normal	MYBPC3	1	1	0	1.2963	0.259511
blood_vs_normal	MYCBP	1	1	0	1.2963	0.259511
blood_vs_normal	MYF6	1	1	0	1.2963	0.259511
blood_vs_normal	MYH10	1	1	0	1.2963	0.259511
blood_vs_normal	MYH14	1	1	0	1.2963	0.259511
blood_vs_normal	MYH9	1	1	0	1.2963	0.259511
blood_vs_normal	MYLIP	1	1	0	1.2963	0.259511
blood_vs_normal	MYLK2	1	1	0	1.2963	0.259511
blood_vs_normal	MYO15B	1	1	0	1.2963	0.259511
blood_vs_normal	MYO19	1	1	0	1.2963	0.259511
blood_vs_normal	MYO3A	1	1	0	1.2963	0.259511
blood_vs_normal	MYO6	1	1	0	1.2963	0.259511
blood_vs_normal	MYOD1	1	1	0	1.2963	0.259511
blood_vs_normal	MYOM3	1	1	0	1.2963	0.259511
blood_vs_normal	N4BP2	1	1	0	1.2963	0.259511
blood_vs_normal	NAA11	1	1	0	1.2963	0.259511
blood_vs_normal	NAB1	1	1	0	1.2963	0.259511
blood_vs_normal	NADSYN1	1	1	0	1.2963	0.259511
blood_vs_normal	NAIP	1	1	0	1.2963	0.259511
blood_vs_normal	NAPA	1	1	0	1.2963	0.259511
blood_vs_normal	NARF	1	1	0	1.2963	0.259511
blood_vs_normal	NARS1	1	1	0	1.2963	0.259511
blood_vs_normal	NBAS	1	1	0	1.2963	0.259511
blood_vs_normal	NCKAP1L	1	1	0	1.2963	0.259511
blood_vs_normal	NCKAP5	1	1	0	1.2963	0.259511
blood_vs_normal	NCOA6	1	1	0	1.2963	0.259511
blood_vs_normal	NCOA7	1	1	0	1.2963	0.259511
blood_vs_normal	NCOR1	1	1	0	1.2963	0.259511
blood_vs_normal	NDOR1	1	1	0	1.2963	0.259511
blood_vs_normal	NDUFAF3	1	1	0	1.2963	0.259511
blood_vs_normal	NDUFAF6	1	1	0	1.2963	0.259511
blood_vs_normal	NDUFB4	1	1	0	1.2963	0.259511
blood_vs_normal	NDUFV1	1	1	0	1.2963	0.259511
blood_vs_normal	NECAP2	1	1	0	1.2963	0.259511
blood_vs_normal	NEFH	1	1	0	1.2963	0.259511
blood_vs_normal	NEK6	1	1	0	1.2963	0.259511
blood_vs_normal	NELFB	1	1	0	1.2963	0.259511
blood_vs_normal	NEU3	1	1	0	1.2963	0.259511
blood_vs_normal	NEURL1	1	1	0	1.2963	0.259511
blood_vs_normal	NEUROD6	1	1	0	1.2963	0.259511
blood_vs_normal	NEUROG1	1	1	0	1.2963	0.259511
blood_vs_normal	NFE2L1	1	1	0	1.2963	0.259511
blood_vs_normal	NFIC	1	1	0	1.2963	0.259511
blood_vs_normal	NFKBIB	1	1	0	1.2963	0.259511
blood_vs_normal	NFS1	1	1	0	1.2963	0.259511
blood_vs_normal	NGFR	1	1	0	1.2963	0.259511
blood_vs_normal	NHSL2	1	1	0	1.2963	0.259511
blood_vs_normal	NIBAN1	1	1	0	1.2963	0.259511
blood_vs_normal	NIPAL4	1	1	0	1.2963	0.259511
blood_vs_normal	NIPBL	1	1	0	1.2963	0.259511
blood_vs_normal	NISCH	1	1	0	1.2963	0.259511
blood_vs_normal	NKAP	1	1	0	1.2963	0.259511
blood_vs_normal	NKX2-3	1	1	0	1.2963	0.259511
blood_vs_normal	NKX2-5	1	1	0	1.2963	0.259511
blood_vs_normal	NLRP10	1	1	0	1.2963	0.259511
blood_vs_normal	NLRP8	1	1	0	1.2963	0.259511
blood_vs_normal	NME6	1	1	0	1.2963	0.259511
blood_vs_normal	NMNAT3	1	1	0	1.2963	0.259511
blood_vs_normal	NNMT	1	1	0	1.2963	0.259511
blood_vs_normal	NNT	1	1	0	1.2963	0.259511
blood_vs_normal	NOC4L	1	1	0	1.2963	0.259511
blood_vs_normal	NOD2	1	1	0	1.2963	0.259511
blood_vs_normal	NOL8	1	1	0	1.2963	0.259511
blood_vs_normal	NOS2	1	1	0	1.2963	0.259511
blood_vs_normal	NOTCH1	1	1	0	1.2963	0.259511
blood_vs_normal	NOTCH2	1	1	0	1.2963	0.259511
blood_vs_normal	NOX5	1	1	0	1.2963	0.259511
blood_vs_normal	NOXA1	1	1	0	1.2963	0.259511
blood_vs_normal	NPAS3	1	1	0	1.2963	0.259511
blood_vs_normal	NPC2	1	1	0	1.2963	0.259511
blood_vs_normal	NPHP1	1	1	0	1.2963	0.259511
blood_vs_normal	NPSR1	1	1	0	1.2963	0.259511
blood_vs_normal	NR2C1	1	1	0	1.2963	0.259511
blood_vs_normal	NR2F6	1	1	0	1.2963	0.259511
blood_vs_normal	NRAP	1	1	0	1.2963	0.259511
blood_vs_normal	NRIP3	1	1	0	1.2963	0.259511
blood_vs_normal	NRP2	1	1	0	1.2963	0.259511
blood_vs_normal	NRXN2	1	1	0	1.2963	0.259511
blood_vs_normal	NSD2	1	1	0	1.2963	0.259511
blood_vs_normal	NSUN2	1	1	0	1.2963	0.259511
blood_vs_normal	NSUN6	1	1	0	1.2963	0.259511
blood_vs_normal	NTSR2	1	1	0	1.2963	0.259511
blood_vs_normal	NUCB1	1	1	0	1.2963	0.259511
blood_vs_normal	NUDC	1	1	0	1.2963	0.259511
blood_vs_normal	NUMA1	1	1	0	1.2963	0.259511
blood_vs_normal	NUP62	1	1	0	1.2963	0.259511
blood_vs_normal	NUP98	1	1	0	1.2963	0.259511
blood_vs_normal	NWD2	1	1	0	1.2963	0.259511
blood_vs_normal	NXN	1	1	0	1.2963	0.259511
blood_vs_normal	NXPE4	1	1	0	1.2963	0.259511
blood_vs_normal	NYAP2	1	1	0	1.2963	0.259511
blood_vs_normal	OBP2A	1	1	0	1.2963	0.259511
blood_vs_normal	ODF2L	1	1	0	1.2963	0.259511
blood_vs_normal	OLFM4	1	1	0	1.2963	0.259511
blood_vs_normal	OLFML2B	1	1	0	1.2963	0.259511
blood_vs_normal	OPN3	1	1	0	1.2963	0.259511
blood_vs_normal	OR10H5	1	1	0	1.2963	0.259511
blood_vs_normal	OR10K2	1	1	0	1.2963	0.259511
blood_vs_normal	OR11G2	1	1	0	1.2963	0.259511
blood_vs_normal	OR1N2	1	1	0	1.2963	0.259511
blood_vs_normal	OR2A4	1	1	0	1.2963	0.259511
blood_vs_normal	OR2M7	1	1	0	1.2963	0.259511
blood_vs_normal	OR2S2	1	1	0	1.2963	0.259511
blood_vs_normal	OR2W3	1	1	0	1.2963	0.259511
blood_vs_normal	OR2Y1	1	1	0	1.2963	0.259511
blood_vs_normal	OR4Q3	1	1	0	1.2963	0.259511
blood_vs_normal	OR51G2	1	1	0	1.2963	0.259511
blood_vs_normal	OR52A5	1	1	0	1.2963	0.259511
blood_vs_normal	OR52H1	1	1	0	1.2963	0.259511
blood_vs_normal	OR52N4	1	1	0	1.2963	0.259511
blood_vs_normal	OR5AR1	1	1	0	1.2963	0.259511
blood_vs_normal	OR5J2	1	1	0	1.2963	0.259511
blood_vs_normal	OR5K4	1	1	0	1.2963	0.259511
blood_vs_normal	OR6C75	1	1	0	1.2963	0.259511
blood_vs_normal	OR6P1	1	1	0	1.2963	0.259511
blood_vs_normal	OR8B12	1	1	0	1.2963	0.259511
blood_vs_normal	OR8J1	1	1	0	1.2963	0.259511
blood_vs_normal	OR8U1\x3bOR8U8	1	1	0	1.2963	0.259511
blood_vs_normal	ORC1	1	1	0	1.2963	0.259511
blood_vs_normal	OS9	1	1	0	1.2963	0.259511
blood_vs_normal	OSBPL9	1	1	0	1.2963	0.259511
blood_vs_normal	OTOGL	1	1	0	1.2963	0.259511
blood_vs_normal	OTOP1	1	1	0	1.2963	0.259511
blood_vs_normal	OTP	1	1	0	1.2963	0.259511
blood_vs_normal	OTUD7B	1	1	0	1.2963	0.259511
blood_vs_normal	OTX2	1	1	0	1.2963	0.259511
blood_vs_normal	OVCH1	1	1	0	1.2963	0.259511
blood_vs_normal	P2RX5	1	1	0	1.2963	0.259511
blood_vs_normal	P3H1	1	1	0	1.2963	0.259511
blood_vs_normal	P3H2	1	1	0	1.2963	0.259511
blood_vs_normal	P3H4	1	1	0	1.2963	0.259511
blood_vs_normal	PABPC1L	1	1	0	1.2963	0.259511
blood_vs_normal	PACC1	1	1	0	1.2963	0.259511
blood_vs_normal	PACS1	1	1	0	1.2963	0.259511
blood_vs_normal	PADI1	1	1	0	1.2963	0.259511
blood_vs_normal	PADI2	1	1	0	1.2963	0.259511
blood_vs_normal	PANK2	1	1	0	1.2963	0.259511
blood_vs_normal	PANK3	1	1	0	1.2963	0.259511
blood_vs_normal	PANK4	1	1	0	1.2963	0.259511
blood_vs_normal	PAPPA	1	1	0	1.2963	0.259511
blood_vs_normal	PAPSS2	1	1	0	1.2963	0.259511
blood_vs_normal	PAQR4	1	1	0	1.2963	0.259511
blood_vs_normal	PARD3B	1	1	0	1.2963	0.259511
blood_vs_normal	PARP1	1	1	0	1.2963	0.259511
blood_vs_normal	PAX1	1	1	0	1.2963	0.259511
blood_vs_normal	PBX3	1	1	0	1.2963	0.259511
blood_vs_normal	PCDH10	1	1	0	1.2963	0.259511
blood_vs_normal	PCDH12	1	1	0	1.2963	0.259511
blood_vs_normal	PCDHA5	1	1	0	1.2963	0.259511
blood_vs_normal	PCDHA7	1	1	0	1.2963	0.259511
blood_vs_normal	PCDHA8	1	1	0	1.2963	0.259511
blood_vs_normal	PCDHA9	1	1	0	1.2963	0.259511
blood_vs_normal	PCDHGA11	1	1	0	1.2963	0.259511
blood_vs_normal	PCDHGA7	1	1	0	1.2963	0.259511
blood_vs_normal	PCGF2	1	1	0	1.2963	0.259511
blood_vs_normal	PCLO	1	1	0	1.2963	0.259511
blood_vs_normal	PCNT	1	1	0	1.2963	0.259511
blood_vs_normal	PCNX2	1	1	0	1.2963	0.259511
blood_vs_normal	PCSK4	1	1	0	1.2963	0.259511
blood_vs_normal	PCSK5	1	1	0	1.2963	0.259511
blood_vs_normal	PDCD2L	1	1	0	1.2963	0.259511
blood_vs_normal	PDE4A	1	1	0	1.2963	0.259511
blood_vs_normal	PDHA1	1	1	0	1.2963	0.259511
blood_vs_normal	PDIA5	1	1	0	1.2963	0.259511
blood_vs_normal	PDX1	1	1	0	1.2963	0.259511
blood_vs_normal	PDZRN4	1	1	0	1.2963	0.259511
blood_vs_normal	PEAR1	1	1	0	1.2963	0.259511
blood_vs_normal	PEPD	1	1	0	1.2963	0.259511
blood_vs_normal	PEX2	1	1	0	1.2963	0.259511
blood_vs_normal	PFN3	1	1	0	1.2963	0.259511
blood_vs_normal	PGGHG	1	1	0	1.2963	0.259511
blood_vs_normal	PGK2	1	1	0	1.2963	0.259511
blood_vs_normal	PGM1	1	1	0	1.2963	0.259511
blood_vs_normal	PGM5	1	1	0	1.2963	0.259511
blood_vs_normal	PHAX	1	1	0	1.2963	0.259511
blood_vs_normal	PHC1	1	1	0	1.2963	0.259511
blood_vs_normal	PHF3	1	1	0	1.2963	0.259511
blood_vs_normal	PHKA1	1	1	0	1.2963	0.259511
blood_vs_normal	PHKG1	1	1	0	1.2963	0.259511
blood_vs_normal	PHTF2	1	1	0	1.2963	0.259511
blood_vs_normal	PHYH	1	1	0	1.2963	0.259511
blood_vs_normal	PHYHIPL	1	1	0	1.2963	0.259511
blood_vs_normal	PIAS4	1	1	0	1.2963	0.259511
blood_vs_normal	PIEZO2	1	1	0	1.2963	0.259511
blood_vs_normal	PIGH	1	1	0	1.2963	0.259511
blood_vs_normal	PIGT	1	1	0	1.2963	0.259511
blood_vs_normal	PIH1D1	1	1	0	1.2963	0.259511
blood_vs_normal	PIK3CB	1	1	0	1.2963	0.259511
blood_vs_normal	PIK3CG	1	1	0	1.2963	0.259511
blood_vs_normal	PINK1	1	1	0	1.2963	0.259511
blood_vs_normal	PITPNM1	1	1	0	1.2963	0.259511
blood_vs_normal	PITRM1	1	1	0	1.2963	0.259511
blood_vs_normal	PKD2	1	1	0	1.2963	0.259511
blood_vs_normal	PKD2L1	1	1	0	1.2963	0.259511
blood_vs_normal	PKP1	1	1	0	1.2963	0.259511
blood_vs_normal	PKP2	1	1	0	1.2963	0.259511
blood_vs_normal	PLA2G4F	1	1	0	1.2963	0.259511
blood_vs_normal	PLAAT3	1	1	0	1.2963	0.259511
blood_vs_normal	PLCD1	1	1	0	1.2963	0.259511
blood_vs_normal	PLCH1	1	1	0	1.2963	0.259511
blood_vs_normal	PLCL2	1	1	0	1.2963	0.259511
blood_vs_normal	PLEK2	1	1	0	1.2963	0.259511
blood_vs_normal	PLEKHD1	1	1	0	1.2963	0.259511
blood_vs_normal	PLEKHF1	1	1	0	1.2963	0.259511
blood_vs_normal	PLEKHG4	1	1	0	1.2963	0.259511
blood_vs_normal	PLEKHG5	1	1	0	1.2963	0.259511
blood_vs_normal	PLEKHH3	1	1	0	1.2963	0.259511
blood_vs_normal	PLIN3	1	1	0	1.2963	0.259511
blood_vs_normal	PLK1	1	1	0	1.2963	0.259511
blood_vs_normal	PLS1	1	1	0	1.2963	0.259511
blood_vs_normal	PLXNB2	1	1	0	1.2963	0.259511
blood_vs_normal	PMM2	1	1	0	1.2963	0.259511
blood_vs_normal	PMS1	1	1	0	1.2963	0.259511
blood_vs_normal	PNKP	1	1	0	1.2963	0.259511
blood_vs_normal	PNMA3	1	1	0	1.2963	0.259511
blood_vs_normal	PNN	1	1	0	1.2963	0.259511
blood_vs_normal	PNPLA7	1	1	0	1.2963	0.259511
blood_vs_normal	PNPLA8	1	1	0	1.2963	0.259511
blood_vs_normal	POC5	1	1	0	1.2963	0.259511
blood_vs_normal	POLE	1	1	0	1.2963	0.259511
blood_vs_normal	POLG2	1	1	0	1.2963	0.259511
blood_vs_normal	POLL	1	1	0	1.2963	0.259511
blood_vs_normal	POLN	1	1	0	1.2963	0.259511
blood_vs_normal	POLR1A	1	1	0	1.2963	0.259511
blood_vs_normal	POLR2D	1	1	0	1.2963	0.259511
blood_vs_normal	POLR2G	1	1	0	1.2963	0.259511
blood_vs_normal	POLR3A	1	1	0	1.2963	0.259511
blood_vs_normal	POLR3D	1	1	0	1.2963	0.259511
blood_vs_normal	POM121	1	1	0	1.2963	0.259511
blood_vs_normal	POR	1	1	0	1.2963	0.259511
blood_vs_normal	POTEF	1	1	0	1.2963	0.259511
blood_vs_normal	POU2F1	1	1	0	1.2963	0.259511
blood_vs_normal	POU5F1B	1	1	0	1.2963	0.259511
blood_vs_normal	PPFIA2	1	1	0	1.2963	0.259511
blood_vs_normal	PPFIBP1	1	1	0	1.2963	0.259511
blood_vs_normal	PPL	1	1	0	1.2963	0.259511
blood_vs_normal	PPM1N	1	1	0	1.2963	0.259511
blood_vs_normal	PPP1R37	1	1	0	1.2963	0.259511
blood_vs_normal	PPP1R3D	1	1	0	1.2963	0.259511
blood_vs_normal	PPRC1	1	1	0	1.2963	0.259511
blood_vs_normal	PRAMEF14	1	1	0	1.2963	0.259511
blood_vs_normal	PRAMEF2	1	1	0	1.2963	0.259511
blood_vs_normal	PRDM15	1	1	0	1.2963	0.259511
blood_vs_normal	PRDM5	1	1	0	1.2963	0.259511
blood_vs_normal	PREB	1	1	0	1.2963	0.259511
blood_vs_normal	PRF1	1	1	0	1.2963	0.259511
blood_vs_normal	PRG4	1	1	0	1.2963	0.259511
blood_vs_normal	PRICKLE4	1	1	0	1.2963	0.259511
blood_vs_normal	PRIM1	1	1	0	1.2963	0.259511
blood_vs_normal	PRKAR2A	1	1	0	1.2963	0.259511
blood_vs_normal	PRKCE	1	1	0	1.2963	0.259511
blood_vs_normal	PRKCZ	1	1	0	1.2963	0.259511
blood_vs_normal	PROC	1	1	0	1.2963	0.259511
blood_vs_normal	PROM1	1	1	0	1.2963	0.259511
blood_vs_normal	PRPF4	1	1	0	1.2963	0.259511
blood_vs_normal	PRPS1L1	1	1	0	1.2963	0.259511
blood_vs_normal	PRR3	1	1	0	1.2963	0.259511
blood_vs_normal	PRR30	1	1	0	1.2963	0.259511
blood_vs_normal	PRRC2A	1	1	0	1.2963	0.259511
blood_vs_normal	PRRT3	1	1	0	1.2963	0.259511
blood_vs_normal	PRSS33	1	1	0	1.2963	0.259511
blood_vs_normal	PRSS57	1	1	0	1.2963	0.259511
blood_vs_normal	PRUNE1	1	1	0	1.2963	0.259511
blood_vs_normal	PRUNE2	1	1	0	1.2963	0.259511
blood_vs_normal	PRX	1	1	0	1.2963	0.259511
blood_vs_normal	PRXL2C	1	1	0	1.2963	0.259511
blood_vs_normal	PSAPL1	1	1	0	1.2963	0.259511
blood_vs_normal	PSG4	1	1	0	1.2963	0.259511
blood_vs_normal	PSMB11	1	1	0	1.2963	0.259511
blood_vs_normal	PSMB7	1	1	0	1.2963	0.259511
blood_vs_normal	PSMD3	1	1	0	1.2963	0.259511
blood_vs_normal	PSMF1	1	1	0	1.2963	0.259511
blood_vs_normal	PSMG1	1	1	0	1.2963	0.259511
blood_vs_normal	PSPN	1	1	0	1.2963	0.259511
blood_vs_normal	PTBP3	1	1	0	1.2963	0.259511
blood_vs_normal	PTCHD3	1	1	0	1.2963	0.259511
blood_vs_normal	PTER	1	1	0	1.2963	0.259511
blood_vs_normal	PTK7	1	1	0	1.2963	0.259511
blood_vs_normal	PTOV1	1	1	0	1.2963	0.259511
blood_vs_normal	PTPN22	1	1	0	1.2963	0.259511
blood_vs_normal	PTPN3	1	1	0	1.2963	0.259511
blood_vs_normal	PTPN5	1	1	0	1.2963	0.259511
blood_vs_normal	PTPRB	1	1	0	1.2963	0.259511
blood_vs_normal	PTPRC	1	1	0	1.2963	0.259511
blood_vs_normal	PTPRH	1	1	0	1.2963	0.259511
blood_vs_normal	PTPRM	1	1	0	1.2963	0.259511
blood_vs_normal	PTPRO	1	1	0	1.2963	0.259511
blood_vs_normal	PTPRQ	1	1	0	1.2963	0.259511
blood_vs_normal	PTPRR	1	1	0	1.2963	0.259511
blood_vs_normal	PTPRS	1	1	0	1.2963	0.259511
blood_vs_normal	PTPRU	1	1	0	1.2963	0.259511
blood_vs_normal	PWP1	1	1	0	1.2963	0.259511
blood_vs_normal	PYGB	1	1	0	1.2963	0.259511
blood_vs_normal	QRFP	1	1	0	1.2963	0.259511
blood_vs_normal	R3HDM4	1	1	0	1.2963	0.259511
blood_vs_normal	RAB25	1	1	0	1.2963	0.259511
blood_vs_normal	RAB3GAP1	1	1	0	1.2963	0.259511
blood_vs_normal	RALGPS1	1	1	0	1.2963	0.259511
blood_vs_normal	RAP1GAP	1	1	0	1.2963	0.259511
blood_vs_normal	RAPGEF4	1	1	0	1.2963	0.259511
blood_vs_normal	RBL1	1	1	0	1.2963	0.259511
blood_vs_normal	RBM43	1	1	0	1.2963	0.259511
blood_vs_normal	RECQL5	1	1	0	1.2963	0.259511
blood_vs_normal	RELN	1	1	0	1.2963	0.259511
blood_vs_normal	RERGL	1	1	0	1.2963	0.259511
blood_vs_normal	RETNLB	1	1	0	1.2963	0.259511
blood_vs_normal	RETREG1	1	1	0	1.2963	0.259511
blood_vs_normal	REV3L	1	1	0	1.2963	0.259511
blood_vs_normal	REX1BD	1	1	0	1.2963	0.259511
blood_vs_normal	REXO1	1	1	0	1.2963	0.259511
blood_vs_normal	RGL1	1	1	0	1.2963	0.259511
blood_vs_normal	RGMA	1	1	0	1.2963	0.259511
blood_vs_normal	RGPD4	1	1	0	1.2963	0.259511
blood_vs_normal	RHBDF1	1	1	0	1.2963	0.259511
blood_vs_normal	RHOF	1	1	0	1.2963	0.259511
blood_vs_normal	RHOJ	1	1	0	1.2963	0.259511
blood_vs_normal	RIC3	1	1	0	1.2963	0.259511
blood_vs_normal	RIDA	1	1	0	1.2963	0.259511
blood_vs_normal	RIMS2	1	1	0	1.2963	0.259511
blood_vs_normal	RIPPLY1	1	1	0	1.2963	0.259511
blood_vs_normal	RNASE11	1	1	0	1.2963	0.259511
blood_vs_normal	RNASEL	1	1	0	1.2963	0.259511
blood_vs_normal	RNF133	1	1	0	1.2963	0.259511
blood_vs_normal	RNF215	1	1	0	1.2963	0.259511
blood_vs_normal	RNF224	1	1	0	1.2963	0.259511
blood_vs_normal	RNFT1	1	1	0	1.2963	0.259511
blood_vs_normal	ROBO2	1	1	0	1.2963	0.259511
blood_vs_normal	RORC	1	1	0	1.2963	0.259511
blood_vs_normal	ROS1	1	1	0	1.2963	0.259511
blood_vs_normal	RP1	1	1	0	1.2963	0.259511
blood_vs_normal	RPAIN	1	1	0	1.2963	0.259511
blood_vs_normal	RPAP3	1	1	0	1.2963	0.259511
blood_vs_normal	RPE	1	1	0	1.2963	0.259511
blood_vs_normal	RPE65	1	1	0	1.2963	0.259511
blood_vs_normal	RPLP2	1	1	0	1.2963	0.259511
blood_vs_normal	RPP30	1	1	0	1.2963	0.259511
blood_vs_normal	RPS19	1	1	0	1.2963	0.259511
blood_vs_normal	RPS2	1	1	0	1.2963	0.259511
blood_vs_normal	RPS6KL1	1	1	0	1.2963	0.259511
blood_vs_normal	RRAD	1	1	0	1.2963	0.259511
blood_vs_normal	RRBP1	1	1	0	1.2963	0.259511
blood_vs_normal	RRN3	1	1	0	1.2963	0.259511
blood_vs_normal	RRP7A	1	1	0	1.2963	0.259511
blood_vs_normal	RRS1	1	1	0	1.2963	0.259511
blood_vs_normal	RS1	1	1	0	1.2963	0.259511
blood_vs_normal	RTN4	1	1	0	1.2963	0.259511
blood_vs_normal	RUBCN	1	1	0	1.2963	0.259511
blood_vs_normal	RUNDC1	1	1	0	1.2963	0.259511
blood_vs_normal	RXRB	1	1	0	1.2963	0.259511
blood_vs_normal	SAFB2	1	1	0	1.2963	0.259511
blood_vs_normal	SALL4	1	1	0	1.2963	0.259511
blood_vs_normal	SAMD11	1	1	0	1.2963	0.259511
blood_vs_normal	SAMD4A	1	1	0	1.2963	0.259511
blood_vs_normal	SARM1	1	1	0	1.2963	0.259511
blood_vs_normal	SBSPON	1	1	0	1.2963	0.259511
blood_vs_normal	SCGB1D2	1	1	0	1.2963	0.259511
blood_vs_normal	SCN2A	1	1	0	1.2963	0.259511
blood_vs_normal	SCN7A	1	1	0	1.2963	0.259511
blood_vs_normal	SCN8A	1	1	0	1.2963	0.259511
blood_vs_normal	SCRIB	1	1	0	1.2963	0.259511
blood_vs_normal	SCUBE1	1	1	0	1.2963	0.259511
blood_vs_normal	SCYL2	1	1	0	1.2963	0.259511
blood_vs_normal	SDC4	1	1	0	1.2963	0.259511
blood_vs_normal	SDCBP2	1	1	0	1.2963	0.259511
blood_vs_normal	SDHD	1	1	0	1.2963	0.259511
blood_vs_normal	SDK1	1	1	0	1.2963	0.259511
blood_vs_normal	SDSL	1	1	0	1.2963	0.259511
blood_vs_normal	SEC14L5	1	1	0	1.2963	0.259511
blood_vs_normal	SEC63	1	1	0	1.2963	0.259511
blood_vs_normal	SEMA5B	1	1	0	1.2963	0.259511
blood_vs_normal	SEMG2	1	1	0	1.2963	0.259511
blood_vs_normal	SEPTIN12	1	1	0	1.2963	0.259511
blood_vs_normal	SEPTIN4	1	1	0	1.2963	0.259511
blood_vs_normal	SERINC2	1	1	0	1.2963	0.259511
blood_vs_normal	SERINC4	1	1	0	1.2963	0.259511
blood_vs_normal	SERINC5	1	1	0	1.2963	0.259511
blood_vs_normal	SERPINA12	1	1	0	1.2963	0.259511
blood_vs_normal	SERPINB11	1	1	0	1.2963	0.259511
blood_vs_normal	SERPINB3	1	1	0	1.2963	0.259511
blood_vs_normal	SETD1B	1	1	0	1.2963	0.259511
blood_vs_normal	SETD6	1	1	0	1.2963	0.259511
blood_vs_normal	SETX	1	1	0	1.2963	0.259511
blood_vs_normal	SEZ6L	1	1	0	1.2963	0.259511
blood_vs_normal	SF3B5	1	1	0	1.2963	0.259511
blood_vs_normal	SFI1	1	1	0	1.2963	0.259511
blood_vs_normal	SFT2D2	1	1	0	1.2963	0.259511
blood_vs_normal	SFTPA1	1	1	0	1.2963	0.259511
blood_vs_normal	SFTPC	1	1	0	1.2963	0.259511
blood_vs_normal	SGCG	1	1	0	1.2963	0.259511
blood_vs_normal	SGCZ	1	1	0	1.2963	0.259511
blood_vs_normal	SGK1	1	1	0	1.2963	0.259511
blood_vs_normal	SH2B2	1	1	0	1.2963	0.259511
blood_vs_normal	SH2D4B	1	1	0	1.2963	0.259511
blood_vs_normal	SH3PXD2A	1	1	0	1.2963	0.259511
blood_vs_normal	SHB	1	1	0	1.2963	0.259511
blood_vs_normal	SHC4	1	1	0	1.2963	0.259511
blood_vs_normal	SHCBP1L	1	1	0	1.2963	0.259511
blood_vs_normal	SIGLEC11	1	1	0	1.2963	0.259511
blood_vs_normal	SIRT1	1	1	0	1.2963	0.259511
blood_vs_normal	SIX1	1	1	0	1.2963	0.259511
blood_vs_normal	SIX2	1	1	0	1.2963	0.259511
blood_vs_normal	SIX6	1	1	0	1.2963	0.259511
blood_vs_normal	SKA2	1	1	0	1.2963	0.259511
blood_vs_normal	SLC10A1	1	1	0	1.2963	0.259511
blood_vs_normal	SLC12A6	1	1	0	1.2963	0.259511
blood_vs_normal	SLC16A12	1	1	0	1.2963	0.259511
blood_vs_normal	SLC16A7	1	1	0	1.2963	0.259511
blood_vs_normal	SLC17A3	1	1	0	1.2963	0.259511
blood_vs_normal	SLC18B1	1	1	0	1.2963	0.259511
blood_vs_normal	SLC20A1	1	1	0	1.2963	0.259511
blood_vs_normal	SLC20A2	1	1	0	1.2963	0.259511
blood_vs_normal	SLC22A13	1	1	0	1.2963	0.259511
blood_vs_normal	SLC22A16	1	1	0	1.2963	0.259511
blood_vs_normal	SLC22A7	1	1	0	1.2963	0.259511
blood_vs_normal	SLC22A9	1	1	0	1.2963	0.259511
blood_vs_normal	SLC25A12	1	1	0	1.2963	0.259511
blood_vs_normal	SLC25A18	1	1	0	1.2963	0.259511
blood_vs_normal	SLC25A2	1	1	0	1.2963	0.259511
blood_vs_normal	SLC25A3	1	1	0	1.2963	0.259511
blood_vs_normal	SLC25A51	1	1	0	1.2963	0.259511
blood_vs_normal	SLC26A11	1	1	0	1.2963	0.259511
blood_vs_normal	SLC26A2	1	1	0	1.2963	0.259511
blood_vs_normal	SLC26A6	1	1	0	1.2963	0.259511
blood_vs_normal	SLC27A5	1	1	0	1.2963	0.259511
blood_vs_normal	SLC2A1	1	1	0	1.2963	0.259511
blood_vs_normal	SLC2A10	1	1	0	1.2963	0.259511
blood_vs_normal	SLC2A12	1	1	0	1.2963	0.259511
blood_vs_normal	SLC2A13	1	1	0	1.2963	0.259511
blood_vs_normal	SLC2A3	1	1	0	1.2963	0.259511
blood_vs_normal	SLC30A5	1	1	0	1.2963	0.259511
blood_vs_normal	SLC34A2	1	1	0	1.2963	0.259511
blood_vs_normal	SLC35B4	1	1	0	1.2963	0.259511
blood_vs_normal	SLC35D1	1	1	0	1.2963	0.259511
blood_vs_normal	SLC36A4	1	1	0	1.2963	0.259511
blood_vs_normal	SLC39A11	1	1	0	1.2963	0.259511
blood_vs_normal	SLC39A5	1	1	0	1.2963	0.259511
blood_vs_normal	SLC43A1	1	1	0	1.2963	0.259511
blood_vs_normal	SLC44A2	1	1	0	1.2963	0.259511
blood_vs_normal	SLC44A3	1	1	0	1.2963	0.259511
blood_vs_normal	SLC44A5	1	1	0	1.2963	0.259511
blood_vs_normal	SLC45A3	1	1	0	1.2963	0.259511
blood_vs_normal	SLC4A1	1	1	0	1.2963	0.259511
blood_vs_normal	SLC5A2	1	1	0	1.2963	0.259511
blood_vs_normal	SLC5A8	1	1	0	1.2963	0.259511
blood_vs_normal	SLC66A3	1	1	0	1.2963	0.259511
blood_vs_normal	SLC6A12	1	1	0	1.2963	0.259511
blood_vs_normal	SLC6A7	1	1	0	1.2963	0.259511
blood_vs_normal	SLC7A1	1	1	0	1.2963	0.259511
blood_vs_normal	SLC7A14	1	1	0	1.2963	0.259511
blood_vs_normal	SLC7A2	1	1	0	1.2963	0.259511
blood_vs_normal	SLC7A3	1	1	0	1.2963	0.259511
blood_vs_normal	SLC7A6OS	1	1	0	1.2963	0.259511
blood_vs_normal	SLC8A3	1	1	0	1.2963	0.259511
blood_vs_normal	SLCO1B1	1	1	0	1.2963	0.259511
blood_vs_normal	SLCO1B3\x3bSLCO1B3-SLCO1B7	1	1	0	1.2963	0.259511
blood_vs_normal	SLCO1B7	1	1	0	1.2963	0.259511
blood_vs_normal	SLCO4C1	1	1	0	1.2963	0.259511
blood_vs_normal	SLFN11	1	1	0	1.2963	0.259511
blood_vs_normal	SLX4	1	1	0	1.2963	0.259511
blood_vs_normal	SMAD6	1	1	0	1.2963	0.259511
blood_vs_normal	SMCO4	1	1	0	1.2963	0.259511
blood_vs_normal	SMG1	1	1	0	1.2963	0.259511
blood_vs_normal	SMPD4	1	1	0	1.2963	0.259511
blood_vs_normal	SMPDL3B	1	1	0	1.2963	0.259511
blood_vs_normal	SMTNL2	1	1	0	1.2963	0.259511
blood_vs_normal	SNAI3	1	1	0	1.2963	0.259511
blood_vs_normal	SNAP23	1	1	0	1.2963	0.259511
blood_vs_normal	SNCG	1	1	0	1.2963	0.259511
blood_vs_normal	SNTA1	1	1	0	1.2963	0.259511
blood_vs_normal	SNX4	1	1	0	1.2963	0.259511
blood_vs_normal	SOBP	1	1	0	1.2963	0.259511
blood_vs_normal	SORT1	1	1	0	1.2963	0.259511
blood_vs_normal	SOX12	1	1	0	1.2963	0.259511
blood_vs_normal	SOX30	1	1	0	1.2963	0.259511
blood_vs_normal	SP110	1	1	0	1.2963	0.259511
blood_vs_normal	SPAG9	1	1	0	1.2963	0.259511
blood_vs_normal	SPAST	1	1	0	1.2963	0.259511
blood_vs_normal	SPATA16	1	1	0	1.2963	0.259511
blood_vs_normal	SPATA18	1	1	0	1.2963	0.259511
blood_vs_normal	SPATA48	1	1	0	1.2963	0.259511
blood_vs_normal	SPATA9	1	1	0	1.2963	0.259511
blood_vs_normal	SPEG	1	1	0	1.2963	0.259511
blood_vs_normal	SPEM2	1	1	0	1.2963	0.259511
blood_vs_normal	SPG7	1	1	0	1.2963	0.259511
blood_vs_normal	SPIB	1	1	0	1.2963	0.259511
blood_vs_normal	SPINT1	1	1	0	1.2963	0.259511
blood_vs_normal	SPOPL	1	1	0	1.2963	0.259511
blood_vs_normal	SPRED1	1	1	0	1.2963	0.259511
blood_vs_normal	SPRR1A	1	1	0	1.2963	0.259511
blood_vs_normal	SPRYD4	1	1	0	1.2963	0.259511
blood_vs_normal	SPTAN1	1	1	0	1.2963	0.259511
blood_vs_normal	SPTB	1	1	0	1.2963	0.259511
blood_vs_normal	SQSTM1	1	1	0	1.2963	0.259511
blood_vs_normal	SRC	1	1	0	1.2963	0.259511
blood_vs_normal	SREBF1	1	1	0	1.2963	0.259511
blood_vs_normal	SREBF2	1	1	0	1.2963	0.259511
blood_vs_normal	SRMS	1	1	0	1.2963	0.259511
blood_vs_normal	SRPX	1	1	0	1.2963	0.259511
blood_vs_normal	SSH1	1	1	0	1.2963	0.259511
blood_vs_normal	SSH3	1	1	0	1.2963	0.259511
blood_vs_normal	ST14	1	1	0	1.2963	0.259511
blood_vs_normal	ST18	1	1	0	1.2963	0.259511
blood_vs_normal	ST3GAL3	1	1	0	1.2963	0.259511
blood_vs_normal	ST6GAL2	1	1	0	1.2963	0.259511
blood_vs_normal	ST6GALNAC5	1	1	0	1.2963	0.259511
blood_vs_normal	STAB1	1	1	0	1.2963	0.259511
blood_vs_normal	STAR	1	1	0	1.2963	0.259511
blood_vs_normal	STARD8	1	1	0	1.2963	0.259511
blood_vs_normal	STAT4	1	1	0	1.2963	0.259511
blood_vs_normal	STAT6	1	1	0	1.2963	0.259511
blood_vs_normal	STEAP3	1	1	0	1.2963	0.259511
blood_vs_normal	STK32C	1	1	0	1.2963	0.259511
blood_vs_normal	STRN4	1	1	0	1.2963	0.259511
blood_vs_normal	STXBP2	1	1	0	1.2963	0.259511
blood_vs_normal	STXBP5L	1	1	0	1.2963	0.259511
blood_vs_normal	SUCLG1	1	1	0	1.2963	0.259511
blood_vs_normal	SULT2A1	1	1	0	1.2963	0.259511
blood_vs_normal	SUOX	1	1	0	1.2963	0.259511
blood_vs_normal	SUZ12	1	1	0	1.2963	0.259511
blood_vs_normal	SYN3	1	1	0	1.2963	0.259511
blood_vs_normal	SYNE3	1	1	0	1.2963	0.259511
blood_vs_normal	SYNGR3	1	1	0	1.2963	0.259511
blood_vs_normal	SYNGR4	1	1	0	1.2963	0.259511
blood_vs_normal	SYNRG	1	1	0	1.2963	0.259511
blood_vs_normal	SYT14	1	1	0	1.2963	0.259511
blood_vs_normal	SYT9	1	1	0	1.2963	0.259511
blood_vs_normal	SZT2	1	1	0	1.2963	0.259511
blood_vs_normal	TAAR2	1	1	0	1.2963	0.259511
blood_vs_normal	TACSTD2	1	1	0	1.2963	0.259511
blood_vs_normal	TADA1	1	1	0	1.2963	0.259511
blood_vs_normal	TADA2B	1	1	0	1.2963	0.259511
blood_vs_normal	TAF1	1	1	0	1.2963	0.259511
blood_vs_normal	TAF1C	1	1	0	1.2963	0.259511
blood_vs_normal	TAF2	1	1	0	1.2963	0.259511
blood_vs_normal	TAGLN	1	1	0	1.2963	0.259511
blood_vs_normal	TAOK2	1	1	0	1.2963	0.259511
blood_vs_normal	TARS3	1	1	0	1.2963	0.259511
blood_vs_normal	TAS1R3	1	1	0	1.2963	0.259511
blood_vs_normal	TBC1D15	1	1	0	1.2963	0.259511
blood_vs_normal	TBC1D7\x3bTBC1D7-LOC100130357	1	1	0	1.2963	0.259511
blood_vs_normal	TBC1D9	1	1	0	1.2963	0.259511
blood_vs_normal	TBRG4	1	1	0	1.2963	0.259511
blood_vs_normal	TBX18	1	1	0	1.2963	0.259511
blood_vs_normal	TBX21	1	1	0	1.2963	0.259511
blood_vs_normal	TC2N	1	1	0	1.2963	0.259511
blood_vs_normal	TCAP	1	1	0	1.2963	0.259511
blood_vs_normal	TCEANC	1	1	0	1.2963	0.259511
blood_vs_normal	TCF19	1	1	0	1.2963	0.259511
blood_vs_normal	TCF7L1	1	1	0	1.2963	0.259511
blood_vs_normal	TCF7L2	1	1	0	1.2963	0.259511
blood_vs_normal	TCHP	1	1	0	1.2963	0.259511
blood_vs_normal	TCP11L2	1	1	0	1.2963	0.259511
blood_vs_normal	TDO2	1	1	0	1.2963	0.259511
blood_vs_normal	TDRD12	1	1	0	1.2963	0.259511
blood_vs_normal	TEAD1	1	1	0	1.2963	0.259511
blood_vs_normal	TEKT3	1	1	0	1.2963	0.259511
blood_vs_normal	TENM1	1	1	0	1.2963	0.259511
blood_vs_normal	TENM3	1	1	0	1.2963	0.259511
blood_vs_normal	TEX10	1	1	0	1.2963	0.259511
blood_vs_normal	TEX14	1	1	0	1.2963	0.259511
blood_vs_normal	TEX45	1	1	0	1.2963	0.259511
blood_vs_normal	TEX55	1	1	0	1.2963	0.259511
blood_vs_normal	TFAP2D	1	1	0	1.2963	0.259511
blood_vs_normal	TGFBRAP1	1	1	0	1.2963	0.259511
blood_vs_normal	TGM1	1	1	0	1.2963	0.259511
blood_vs_normal	TGM5	1	1	0	1.2963	0.259511
blood_vs_normal	THBS2	1	1	0	1.2963	0.259511
blood_vs_normal	THBS3	1	1	0	1.2963	0.259511
blood_vs_normal	THEMIS2	1	1	0	1.2963	0.259511
blood_vs_normal	TIMELESS	1	1	0	1.2963	0.259511
blood_vs_normal	TK2	1	1	0	1.2963	0.259511
blood_vs_normal	TLCD2	1	1	0	1.2963	0.259511
blood_vs_normal	TLCD5	1	1	0	1.2963	0.259511
blood_vs_normal	TLE1	1	1	0	1.2963	0.259511
blood_vs_normal	TLX2	1	1	0	1.2963	0.259511
blood_vs_normal	TM4SF19	1	1	0	1.2963	0.259511
blood_vs_normal	TM9SF1	1	1	0	1.2963	0.259511
blood_vs_normal	TMCO3	1	1	0	1.2963	0.259511
blood_vs_normal	TMEM106A	1	1	0	1.2963	0.259511
blood_vs_normal	TMEM131L	1	1	0	1.2963	0.259511
blood_vs_normal	TMEM132C	1	1	0	1.2963	0.259511
blood_vs_normal	TMEM145	1	1	0	1.2963	0.259511
blood_vs_normal	TMEM161B	1	1	0	1.2963	0.259511
blood_vs_normal	TMEM184A	1	1	0	1.2963	0.259511
blood_vs_normal	TMEM229A	1	1	0	1.2963	0.259511
blood_vs_normal	TMEM248	1	1	0	1.2963	0.259511
blood_vs_normal	TMEM259	1	1	0	1.2963	0.259511
blood_vs_normal	TMEM266	1	1	0	1.2963	0.259511
blood_vs_normal	TMEM30A	1	1	0	1.2963	0.259511
blood_vs_normal	TMEM44	1	1	0	1.2963	0.259511
blood_vs_normal	TMEM67	1	1	0	1.2963	0.259511
blood_vs_normal	TMEM71	1	1	0	1.2963	0.259511
blood_vs_normal	TMPRSS2	1	1	0	1.2963	0.259511
blood_vs_normal	TNFAIP3	1	1	0	1.2963	0.259511
blood_vs_normal	TNFRSF19	1	1	0	1.2963	0.259511
blood_vs_normal	TNFRSF21	1	1	0	1.2963	0.259511
blood_vs_normal	TNFSF11	1	1	0	1.2963	0.259511
blood_vs_normal	TNIP3	1	1	0	1.2963	0.259511
blood_vs_normal	TNK2	1	1	0	1.2963	0.259511
blood_vs_normal	TNRC18	1	1	0	1.2963	0.259511
blood_vs_normal	TNRC6C	1	1	0	1.2963	0.259511
blood_vs_normal	TNS2	1	1	0	1.2963	0.259511
blood_vs_normal	TOGARAM2	1	1	0	1.2963	0.259511
blood_vs_normal	TOP1MT	1	1	0	1.2963	0.259511
blood_vs_normal	TOP3B	1	1	0	1.2963	0.259511
blood_vs_normal	TOPORS	1	1	0	1.2963	0.259511
blood_vs_normal	TOR3A	1	1	0	1.2963	0.259511
blood_vs_normal	TP53BP1	1	1	0	1.2963	0.259511
blood_vs_normal	TP53I13	1	1	0	1.2963	0.259511
blood_vs_normal	TP53RK	1	1	0	1.2963	0.259511
blood_vs_normal	TP63	1	1	0	1.2963	0.259511
blood_vs_normal	TP73	1	1	0	1.2963	0.259511
blood_vs_normal	TPH1	1	1	0	1.2963	0.259511
blood_vs_normal	TPP1	1	1	0	1.2963	0.259511
blood_vs_normal	TPRA1	1	1	0	1.2963	0.259511
blood_vs_normal	TPSD1	1	1	0	1.2963	0.259511
blood_vs_normal	TRAPPC2B	1	1	0	1.2963	0.259511
blood_vs_normal	TREH	1	1	0	1.2963	0.259511
blood_vs_normal	TRH	1	1	0	1.2963	0.259511
blood_vs_normal	TRIM11	1	1	0	1.2963	0.259511
blood_vs_normal	TRIM16	1	1	0	1.2963	0.259511
blood_vs_normal	TRIM37	1	1	0	1.2963	0.259511
blood_vs_normal	TRIM58	1	1	0	1.2963	0.259511
blood_vs_normal	TRIM8	1	1	0	1.2963	0.259511
blood_vs_normal	TRIML1	1	1	0	1.2963	0.259511
blood_vs_normal	TRIOBP	1	1	0	1.2963	0.259511
blood_vs_normal	TRIP4	1	1	0	1.2963	0.259511
blood_vs_normal	TRMT10A	1	1	0	1.2963	0.259511
blood_vs_normal	TRPC4	1	1	0	1.2963	0.259511
blood_vs_normal	TRPM7	1	1	0	1.2963	0.259511
blood_vs_normal	TRPV3	1	1	0	1.2963	0.259511
blood_vs_normal	TSC1	1	1	0	1.2963	0.259511
blood_vs_normal	TSKS	1	1	0	1.2963	0.259511
blood_vs_normal	TSPAN7	1	1	0	1.2963	0.259511
blood_vs_normal	TSPEAR	1	1	0	1.2963	0.259511
blood_vs_normal	TSR3	1	1	0	1.2963	0.259511
blood_vs_normal	TTBK2	1	1	0	1.2963	0.259511
blood_vs_normal	TTC25	1	1	0	1.2963	0.259511
blood_vs_normal	TTC30B	1	1	0	1.2963	0.259511
blood_vs_normal	TTC39B	1	1	0	1.2963	0.259511
blood_vs_normal	TTC9B	1	1	0	1.2963	0.259511
blood_vs_normal	TTLL8	1	1	0	1.2963	0.259511
blood_vs_normal	TTLL9	1	1	0	1.2963	0.259511
blood_vs_normal	TUB	1	1	0	1.2963	0.259511
blood_vs_normal	TUBB3	1	1	0	1.2963	0.259511
blood_vs_normal	TUBB8	1	1	0	1.2963	0.259511
blood_vs_normal	TUBG2	1	1	0	1.2963	0.259511
blood_vs_normal	TUBGCP4	1	1	0	1.2963	0.259511
blood_vs_normal	TULP4	1	1	0	1.2963	0.259511
blood_vs_normal	TUT4	1	1	0	1.2963	0.259511
blood_vs_normal	TVP23C\x3bTVP23C-CDRT4	1	1	0	1.2963	0.259511
blood_vs_normal	TWNK	1	1	0	1.2963	0.259511
blood_vs_normal	TYK2	1	1	0	1.2963	0.259511
blood_vs_normal	TYR	1	1	0	1.2963	0.259511
blood_vs_normal	UAP1L1	1	1	0	1.2963	0.259511
blood_vs_normal	UBE3B	1	1	0	1.2963	0.259511
blood_vs_normal	UBE4A	1	1	0	1.2963	0.259511
[truncated: 7,215 more rows]
