# Supplementary material for: Mutational landscape of normal breast tissues adjacent to invasive breast cancer
Source: Cell Rep Med. 2026 Jan 8;7(1):102543. doi: 10.1016/j.xcrm.2025.102543 (PMC12866091; doi:10.1016/j.xcrm.2025.102543)
Supplement: Table S7. Fisher’s exact test results for differentially mutated genes in the TCGA cohort, related to Figure 3 [file mmc8.xlsx]

## Sheet: Sheet1
Tissues	Hugo_symbol	p_value	p_value_adj	Cramers_v_adj	OR	log_OR
blood_vs_normal	ATRNL1	0.0028921	1	0.449963	26.4286	3.27445
blood_vs_normal	PRAMEF27	0.00762463	1	0.398983	20.913	3.04037
blood_vs_normal	PRAMEF20	0.0190616	1	0.344816	16.28	2.78994
blood_vs_normal	ADAMTS14	0.228571	1	0.123018	5.96774	1.78637
blood_vs_normal	HLA-DRB5	0.228571	1	0.123018	5.96774	1.78637
blood_vs_normal	PLEC	0.228571	1	0.123018	5.96774	1.78637
blood_vs_normal	RGPD3	0.228571	1	0.123018	5.96774	1.78637
blood_vs_normal	SV2C	0.228571	1	0.123018	5.96774	1.78637
blood_vs_normal	COA1	0.485714	1	0	3.36364	1.21302
blood_vs_normal	NOVA2	0.485714	1	0	3.36364	1.21302
blood_vs_normal	RNF17	0.485714	1	0	3.36364	1.21302
blood_vs_normal	ARMC7	0.485714	1	0	3.36364	1.21302
blood_vs_normal	CDCA4	0.485714	1	0	3.36364	1.21302
blood_vs_normal	CDK2AP2	0.485714	1	0	3.36364	1.21302
blood_vs_normal	CLDN14	0.485714	1	0	3.36364	1.21302
blood_vs_normal	CNNM2	0.485714	1	0	3.36364	1.21302
blood_vs_normal	KRT6C	0.485714	1	0	3.36364	1.21302
blood_vs_normal	NHP2	0.485714	1	0	3.36364	1.21302
blood_vs_normal	ZSCAN25	0.485714	1	0	3.36364	1.21302
blood_vs_normal	ABCC11	0.485714	1	0	3.36364	1.21302
blood_vs_normal	ADIPOQ	0.485714	1	0	3.36364	1.21302
blood_vs_normal	AFDN	0.485714	1	0	3.36364	1.21302
blood_vs_normal	AGER	0.485714	1	0	3.36364	1.21302
blood_vs_normal	ARMCX3	0.485714	1	0	3.36364	1.21302
blood_vs_normal	ASPHD1	0.485714	1	0	3.36364	1.21302
blood_vs_normal	ATP5F1A	0.485714	1	0	3.36364	1.21302
blood_vs_normal	B3GALNT1	0.485714	1	0	3.36364	1.21302
blood_vs_normal	B3GAT1	0.485714	1	0	3.36364	1.21302
blood_vs_normal	BICC1	0.485714	1	0	3.36364	1.21302
blood_vs_normal	BSX	0.485714	1	0	3.36364	1.21302
blood_vs_normal	C1orf56	0.485714	1	0	3.36364	1.21302
blood_vs_normal	CAPN11	0.485714	1	0	3.36364	1.21302
blood_vs_normal	CBY3	0.485714	1	0	3.36364	1.21302
blood_vs_normal	CCDC106	0.485714	1	0	3.36364	1.21302
blood_vs_normal	CEBPE	0.485714	1	0	3.36364	1.21302
blood_vs_normal	CNGB1	0.485714	1	0	3.36364	1.21302
blood_vs_normal	COL9A3	0.485714	1	0	3.36364	1.21302
blood_vs_normal	CREBRF	0.485714	1	0	3.36364	1.21302
blood_vs_normal	CSK	0.485714	1	0	3.36364	1.21302
blood_vs_normal	DIP2C	0.485714	1	0	3.36364	1.21302
blood_vs_normal	DIPK1C	0.485714	1	0	3.36364	1.21302
blood_vs_normal	DNTTIP1	0.485714	1	0	3.36364	1.21302
blood_vs_normal	DYSF	0.485714	1	0	3.36364	1.21302
blood_vs_normal	EPHA5	0.485714	1	0	3.36364	1.21302
blood_vs_normal	FAM221B	0.485714	1	0	3.36364	1.21302
blood_vs_normal	FMN1	0.485714	1	0	3.36364	1.21302
blood_vs_normal	FRYL	0.485714	1	0	3.36364	1.21302
blood_vs_normal	FUT11	0.485714	1	0	3.36364	1.21302
blood_vs_normal	GALR2	0.485714	1	0	3.36364	1.21302
blood_vs_normal	GDF6	0.485714	1	0	3.36364	1.21302
blood_vs_normal	GGT5	0.485714	1	0	3.36364	1.21302
blood_vs_normal	GLI3	0.485714	1	0	3.36364	1.21302
blood_vs_normal	GLO1	0.485714	1	0	3.36364	1.21302
blood_vs_normal	GPR182	0.485714	1	0	3.36364	1.21302
blood_vs_normal	GPR6	0.485714	1	0	3.36364	1.21302
blood_vs_normal	GTPBP8	0.485714	1	0	3.36364	1.21302
blood_vs_normal	HIPK4	0.485714	1	0	3.36364	1.21302
blood_vs_normal	HIVEP3	0.485714	1	0	3.36364	1.21302
blood_vs_normal	HYAL3	0.485714	1	0	3.36364	1.21302
blood_vs_normal	IGSF9B	0.485714	1	0	3.36364	1.21302
blood_vs_normal	IRF2BP2	0.485714	1	0	3.36364	1.21302
blood_vs_normal	KATNIP	0.485714	1	0	3.36364	1.21302
blood_vs_normal	KCNK16	0.485714	1	0	3.36364	1.21302
blood_vs_normal	KMT5A	0.485714	1	0	3.36364	1.21302
blood_vs_normal	LRRTM1	0.485714	1	0	3.36364	1.21302
blood_vs_normal	MDM4	0.485714	1	0	3.36364	1.21302
blood_vs_normal	MMD2	0.485714	1	0	3.36364	1.21302
blood_vs_normal	MYBPC3	0.485714	1	0	3.36364	1.21302
blood_vs_normal	NOTCH1	0.485714	1	0	3.36364	1.21302
blood_vs_normal	NOTCH3	0.485714	1	0	3.36364	1.21302
blood_vs_normal	NR0B2	0.485714	1	0	3.36364	1.21302
blood_vs_normal	PCNX3	0.485714	1	0	3.36364	1.21302
blood_vs_normal	PDCD7	0.485714	1	0	3.36364	1.21302
blood_vs_normal	PGLYRP1	0.485714	1	0	3.36364	1.21302
blood_vs_normal	PLEKHN1	0.485714	1	0	3.36364	1.21302
blood_vs_normal	POU5F1	0.485714	1	0	3.36364	1.21302
blood_vs_normal	PPAN\x3bPPAN-P2RY11	0.485714	1	0	3.36364	1.21302
blood_vs_normal	PTGES2	0.485714	1	0	3.36364	1.21302
blood_vs_normal	RFPL2	0.485714	1	0	3.36364	1.21302
blood_vs_normal	RUNX1	0.485714	1	0	3.36364	1.21302
blood_vs_normal	SARM1	0.485714	1	0	3.36364	1.21302
blood_vs_normal	SDCCAG8	0.485714	1	0	3.36364	1.21302
blood_vs_normal	SIPA1L3	0.485714	1	0	3.36364	1.21302
blood_vs_normal	SLC27A4	0.485714	1	0	3.36364	1.21302
blood_vs_normal	SOGA1	0.485714	1	0	3.36364	1.21302
blood_vs_normal	SZT2	0.485714	1	0	3.36364	1.21302
blood_vs_normal	TANK	0.485714	1	0	3.36364	1.21302
blood_vs_normal	TCAP	0.485714	1	0	3.36364	1.21302
blood_vs_normal	TEPSIN	0.485714	1	0	3.36364	1.21302
blood_vs_normal	TRIM65	0.485714	1	0	3.36364	1.21302
blood_vs_normal	TRPC4	0.485714	1	0	3.36364	1.21302
blood_vs_normal	VARS2	0.485714	1	0	3.36364	1.21302
blood_vs_normal	WDR6	0.485714	1	0	3.36364	1.21302
blood_vs_normal	ZNF827	0.485714	1	0	3.36364	1.21302
blood_vs_normal	MUC6	0.40176	1	0.104608	2.88462	1.05939
blood_vs_normal	SVIL	0.181141	1	0.195879	2.88095	1.05812
blood_vs_normal	LAMA5	0.602597	1	0	2.26667	0.81831
blood_vs_normal	PRF1	0.602597	1	0	2.26667	0.81831
blood_vs_normal	PRMT6	0.602597	1	0	2.26667	0.81831
blood_vs_normal	ACACB	0.602597	1	0	2.26667	0.81831
blood_vs_normal	ALPG	0.602597	1	0	2.26667	0.81831
blood_vs_normal	BSN	0.602597	1	0	2.26667	0.81831
blood_vs_normal	CTBP2	0.602597	1	0	2.26667	0.81831
blood_vs_normal	DSP	0.602597	1	0	2.26667	0.81831
blood_vs_normal	FOXD4L1	0.602597	1	0	2.26667	0.81831
blood_vs_normal	HMGXB3	0.602597	1	0	2.26667	0.81831
blood_vs_normal	LRWD1	0.602597	1	0	2.26667	0.81831
blood_vs_normal	NAGLU	0.602597	1	0	2.26667	0.81831
blood_vs_normal	PIP4K2B	0.602597	1	0	2.26667	0.81831
blood_vs_normal	TBC1D2	0.602597	1	0	2.26667	0.81831
blood_vs_normal	PABPC3	1	1	0	2	0.693147
blood_vs_normal	COL12A1	1	1	0	2	0.693147
blood_vs_normal	MTCH2	0.488676	1	0	1.92	0.652325
blood_vs_normal	TAS2R30	0.499792	1	0	1.83333	0.606136
blood_vs_normal	KCNJ18	0.690565	1	0	1.79487	0.584934
blood_vs_normal	MYH7	0.658148	1	0	1.71429	0.538997
blood_vs_normal	OTOF	0.658148	1	0	1.71429	0.538997
blood_vs_normal	PLIN4	0.658148	1	0	1.71429	0.538997
blood_vs_normal	TAOK2	0.658148	1	0	1.71429	0.538997
blood_vs_normal	WASHC2A	0.658148	1	0	1.71429	0.538997
blood_vs_normal	TENM4	0.690565	1	0	1.53846	0.430783
blood_vs_normal	LRRC4	0.690565	1	0	1.53846	0.430783
blood_vs_normal	ABCC6	1	1	0	1.5	0.405465
blood_vs_normal	KRT18	0.733222	1	0	1.46667	0.382992
blood_vs_normal	EP400	0.711194	1	0	1.45833	0.377294
blood_vs_normal	MUC4	0.711194	1	0	1.45833	0.377294
blood_vs_normal	PRKAG2	0.724672	1	0	1.41818	0.349376
blood_vs_normal	TNXB	0.724672	1	0	1.41818	0.349376
blood_vs_normal	TSHR	0.733222	1	0	1.4	0.336472
blood_vs_normal	ZNRF4	0.733222	1	0	1.4	0.336472
blood_vs_normal	BTNL8	0.737986	1	0	1.39683	0.334202
blood_vs_normal	KIF7	1	1	0	1.33333	0.287682
blood_vs_normal	MMUT	1	1	0	1.33333	0.287682
blood_vs_normal	RHBG	1	1	0	1.33333	0.287682
blood_vs_normal	SPATA31A6	1	1	0	1.25	0.223144
blood_vs_normal	SUSD2	1	1	0	1.25	0.223144
blood_vs_normal	TAS2R19	1	1	0	1.16667	0.154151
blood_vs_normal	SYNE1	1	1	0	1.16667	0.154151
blood_vs_normal	FRG2C	1	1	0	1.14286	0.133531
blood_vs_normal	COL24A1	1	1	0	1.125	0.117783
blood_vs_normal	LPA	1	1	0	1.125	0.117783
blood_vs_normal	CERS2	1	1	0	1.11111	0.105361
blood_vs_normal	VNN1	1	1	0	1.11111	0.105361
blood_vs_normal	POTEE	1	1	0	1.1	0.0953102
blood_vs_normal	PRAMEF10	1	1	0	1.1	0.0953102
blood_vs_normal	TIAM2	1	1	0	1.1	0.0953102
blood_vs_normal	FMO2	1	1	0	1.09091	0.0870114
blood_vs_normal	FHL5	1	1	0	1.09091	0.0870114
blood_vs_normal	PKHD1L1	1	1	0	1.09091	0.0870114
blood_vs_normal	SMR3A	1	1	0	1.09091	0.0870114
blood_vs_normal	ANK2	1	1	0	1.08333	0.0800427
blood_vs_normal	DST	1	1	0	1.08333	0.0800427
blood_vs_normal	EFNA3	1	1	0	1.08333	0.0800427
blood_vs_normal	KRT33B	1	1	0	1.08333	0.0800427
blood_vs_normal	OR51I2	1	1	0	1.08333	0.0800427
blood_vs_normal	STT3B	1	1	0	1.08333	0.0800427
blood_vs_normal	TFAP2D	1	1	0	1.08333	0.0800427
blood_vs_normal	COL5A2	1	1	0	1.07692	0.074108
blood_vs_normal	SELE	1	1	0	1.07692	0.074108
blood_vs_normal	COL10A1	1	1	0	1.07692	0.074108
blood_vs_normal	DNAH9	1	1	0	1.07692	0.074108
blood_vs_normal	GALNS	1	1	0	1.07692	0.074108
blood_vs_normal	HNF1A	1	1	0	1.07692	0.074108
blood_vs_normal	ITGB6	1	1	0	1.07692	0.074108
blood_vs_normal	MYO5C	1	1	0	1.07692	0.074108
blood_vs_normal	NDUFS2	1	1	0	1.07692	0.074108
blood_vs_normal	SLC2A9	1	1	0	1.07692	0.074108
blood_vs_normal	SMPDL3A	1	1	0	1.07692	0.074108
blood_vs_normal	TCF7	1	1	0	1.07692	0.074108
blood_vs_normal	ABCA4	1	1	0	1.07143	0.0689929
blood_vs_normal	MANEA	1	1	0	1.07143	0.0689929
blood_vs_normal	TNS1	1	1	0	1.07143	0.0689929
blood_vs_normal	ABCB6	1	1	0	1.07143	0.0689929
blood_vs_normal	ABCD4	1	1	0	1.07143	0.0689929
blood_vs_normal	ALDH4A1	1	1	0	1.07143	0.0689929
blood_vs_normal	CNGA4	1	1	0	1.07143	0.0689929
blood_vs_normal	COL16A1	1	1	0	1.07143	0.0689929
blood_vs_normal	CP	1	1	0	1.07143	0.0689929
blood_vs_normal	CRLF2	1	1	0	1.07143	0.0689929
blood_vs_normal	CUL7	1	1	0	1.07143	0.0689929
blood_vs_normal	DEFB119	1	1	0	1.07143	0.0689929
blood_vs_normal	FLVCR2	1	1	0	1.07143	0.0689929
blood_vs_normal	GNAT3	1	1	0	1.07143	0.0689929
blood_vs_normal	HKDC1	1	1	0	1.07143	0.0689929
blood_vs_normal	KCNQ5	1	1	0	1.07143	0.0689929
blood_vs_normal	KRT8	1	1	0	1.07143	0.0689929
blood_vs_normal	LCAT	1	1	0	1.07143	0.0689929
blood_vs_normal	LMNTD2	1	1	0	1.07143	0.0689929
blood_vs_normal	MBL2	1	1	0	1.07143	0.0689929
blood_vs_normal	MYO9A	1	1	0	1.07143	0.0689929
blood_vs_normal	MYOF	1	1	0	1.07143	0.0689929
blood_vs_normal	NOL6	1	1	0	1.07143	0.0689929
blood_vs_normal	PAX3	1	1	0	1.07143	0.0689929
blood_vs_normal	PKHD1	1	1	0	1.07143	0.0689929
blood_vs_normal	PLB1	1	1	0	1.07143	0.0689929
blood_vs_normal	SCN11A	1	1	0	1.07143	0.0689929
blood_vs_normal	SDHB	1	1	0	1.07143	0.0689929
blood_vs_normal	SERPINA1	1	1	0	1.07143	0.0689929
blood_vs_normal	SLC22A1	1	1	0	1.07143	0.0689929
blood_vs_normal	SORL1	1	1	0	1.07143	0.0689929
blood_vs_normal	SOX30	1	1	0	1.07143	0.0689929
blood_vs_normal	TCF7L1	1	1	0	1.07143	0.0689929
blood_vs_normal	PSPH	1	1	0	1.06667	0.0645385
blood_vs_normal	CNGA2	1	1	0	1.06667	0.0645385
blood_vs_normal	COL6A6	1	1	0	1.06667	0.0645385
blood_vs_normal	LILRA6	1	1	0	1.06667	0.0645385
blood_vs_normal	MLH1	1	1	0	1.06667	0.0645385
blood_vs_normal	TPMT	1	1	0	1.06667	0.0645385
blood_vs_normal	ABCA3	1	1	0	1.06667	0.0645385
blood_vs_normal	ABCA6	1	1	0	1.06667	0.0645385
blood_vs_normal	ABCB4	1	1	0	1.06667	0.0645385
blood_vs_normal	ABCC1	1	1	0	1.06667	0.0645385
blood_vs_normal	ABCC2	1	1	0	1.06667	0.0645385
blood_vs_normal	ACAD10	1	1	0	1.06667	0.0645385
blood_vs_normal	ACAD8	1	1	0	1.06667	0.0645385
blood_vs_normal	ADARB1	1	1	0	1.06667	0.0645385
blood_vs_normal	AGL	1	1	0	1.06667	0.0645385
blood_vs_normal	ALDH9A1	1	1	0	1.06667	0.0645385
blood_vs_normal	ALK	1	1	0	1.06667	0.0645385
blood_vs_normal	AMY2B	1	1	0	1.06667	0.0645385
blood_vs_normal	ANO10	1	1	0	1.06667	0.0645385
blood_vs_normal	APOH	1	1	0	1.06667	0.0645385
blood_vs_normal	ARHGAP11A\x3bARHGAP11A-SCG5	1	1	0	1.06667	0.0645385
blood_vs_normal	ARSH	1	1	0	1.06667	0.0645385
blood_vs_normal	ATP1A4	1	1	0	1.06667	0.0645385
blood_vs_normal	ATP2B4	1	1	0	1.06667	0.0645385
blood_vs_normal	ATP8B4	1	1	0	1.06667	0.0645385
blood_vs_normal	BTD	1	1	0	1.06667	0.0645385
blood_vs_normal	C2	1	1	0	1.06667	0.0645385
blood_vs_normal	CACNA1D	1	1	0	1.06667	0.0645385
blood_vs_normal	CACNB2	1	1	0	1.06667	0.0645385
blood_vs_normal	CADPS2	1	1	0	1.06667	0.0645385
blood_vs_normal	CAMSAP3	1	1	0	1.06667	0.0645385
blood_vs_normal	CATSPER3	1	1	0	1.06667	0.0645385
blood_vs_normal	CCR2	1	1	0	1.06667	0.0645385
blood_vs_normal	CDH19	1	1	0	1.06667	0.0645385
blood_vs_normal	CERCAM	1	1	0	1.06667	0.0645385
blood_vs_normal	CHAT	1	1	0	1.06667	0.0645385
blood_vs_normal	CHM	1	1	0	1.06667	0.0645385
blood_vs_normal	COL14A1	1	1	0	1.06667	0.0645385
blood_vs_normal	COL5A1	1	1	0	1.06667	0.0645385
blood_vs_normal	COL7A1	1	1	0	1.06667	0.0645385
blood_vs_normal	COLGALT2	1	1	0	1.06667	0.0645385
blood_vs_normal	COMP	1	1	0	1.06667	0.0645385
blood_vs_normal	CPD	1	1	0	1.06667	0.0645385
blood_vs_normal	CR1L	1	1	0	1.06667	0.0645385
blood_vs_normal	DCHS2	1	1	0	1.06667	0.0645385
blood_vs_normal	DISP3	1	1	0	1.06667	0.0645385
blood_vs_normal	DNAH11	1	1	0	1.06667	0.0645385
blood_vs_normal	DNAH3	1	1	0	1.06667	0.0645385
blood_vs_normal	DOP1B	1	1	0	1.06667	0.0645385
blood_vs_normal	DSC3	1	1	0	1.06667	0.0645385
blood_vs_normal	DUOX2	1	1	0	1.06667	0.0645385
blood_vs_normal	EPPK1	1	1	0	1.06667	0.0645385
blood_vs_normal	EPRS1	1	1	0	1.06667	0.0645385
blood_vs_normal	EPX	1	1	0	1.06667	0.0645385
blood_vs_normal	EXTL3	1	1	0	1.06667	0.0645385
blood_vs_normal	F13A1	1	1	0	1.06667	0.0645385
blood_vs_normal	FBP2	1	1	0	1.06667	0.0645385
blood_vs_normal	FLNB	1	1	0	1.06667	0.0645385
blood_vs_normal	FOXQ1	1	1	0	1.06667	0.0645385
blood_vs_normal	FRMD4B	1	1	0	1.06667	0.0645385
blood_vs_normal	GALC	1	1	0	1.06667	0.0645385
blood_vs_normal	GBP1	1	1	0	1.06667	0.0645385
blood_vs_normal	GJB2	1	1	0	1.06667	0.0645385
blood_vs_normal	GJB3	1	1	0	1.06667	0.0645385
blood_vs_normal	GKN2	1	1	0	1.06667	0.0645385
blood_vs_normal	GON4L	1	1	0	1.06667	0.0645385
blood_vs_normal	GRIK4	1	1	0	1.06667	0.0645385
blood_vs_normal	GRM1	1	1	0	1.06667	0.0645385
blood_vs_normal	H6PD	1	1	0	1.06667	0.0645385
blood_vs_normal	HABP2	1	1	0	1.06667	0.0645385
blood_vs_normal	HTRA3	1	1	0	1.06667	0.0645385
blood_vs_normal	INSRR	1	1	0	1.06667	0.0645385
blood_vs_normal	ISX	1	1	0	1.06667	0.0645385
blood_vs_normal	KCNH1	1	1	0	1.06667	0.0645385
blood_vs_normal	KCNH6	1	1	0	1.06667	0.0645385
blood_vs_normal	KCNH8	1	1	0	1.06667	0.0645385
blood_vs_normal	KIAA1109	1	1	0	1.06667	0.0645385
blood_vs_normal	KIF13B	1	1	0	1.06667	0.0645385
blood_vs_normal	KIF18A	1	1	0	1.06667	0.0645385
blood_vs_normal	KIF6	1	1	0	1.06667	0.0645385
blood_vs_normal	KMT2D	1	1	0	1.06667	0.0645385
blood_vs_normal	KRT25	1	1	0	1.06667	0.0645385
blood_vs_normal	KRT5	1	1	0	1.06667	0.0645385
blood_vs_normal	KRT6B	1	1	0	1.06667	0.0645385
blood_vs_normal	LNX2	1	1	0	1.06667	0.0645385
blood_vs_normal	LPIN3	1	1	0	1.06667	0.0645385
blood_vs_normal	LRP1	1	1	0	1.06667	0.0645385
blood_vs_normal	LRP5	1	1	0	1.06667	0.0645385
blood_vs_normal	MATN3	1	1	0	1.06667	0.0645385
blood_vs_normal	MDN1	1	1	0	1.06667	0.0645385
blood_vs_normal	MEI1	1	1	0	1.06667	0.0645385
blood_vs_normal	MLXIP	1	1	0	1.06667	0.0645385
blood_vs_normal	MRGPRX4	1	1	0	1.06667	0.0645385
blood_vs_normal	MROH1	1	1	0	1.06667	0.0645385
blood_vs_normal	MRPS17	1	1	0	1.06667	0.0645385
blood_vs_normal	MSH5	1	1	0	1.06667	0.0645385
blood_vs_normal	MTR	1	1	0	1.06667	0.0645385
blood_vs_normal	MYH14	1	1	0	1.06667	0.0645385
blood_vs_normal	MYH6	1	1	0	1.06667	0.0645385
blood_vs_normal	MYO1E	1	1	0	1.06667	0.0645385
blood_vs_normal	MYO7B	1	1	0	1.06667	0.0645385
blood_vs_normal	NBEAL2	1	1	0	1.06667	0.0645385
blood_vs_normal	NDUFA9	1	1	0	1.06667	0.0645385
blood_vs_normal	NDUFS3	1	1	0	1.06667	0.0645385
blood_vs_normal	NEFM	1	1	0	1.06667	0.0645385
blood_vs_normal	NID1	1	1	0	1.06667	0.0645385
blood_vs_normal	NMNAT2	1	1	0	1.06667	0.0645385
blood_vs_normal	NOTCH4	1	1	0	1.06667	0.0645385
blood_vs_normal	NXNL1	1	1	0	1.06667	0.0645385
blood_vs_normal	OBSCN	1	1	0	1.06667	0.0645385
blood_vs_normal	OTC	1	1	0	1.06667	0.0645385
blood_vs_normal	OVCH2	1	1	0	1.06667	0.0645385
blood_vs_normal	PAM	1	1	0	1.06667	0.0645385
blood_vs_normal	PARP4	1	1	0	1.06667	0.0645385
blood_vs_normal	PCDHA13	1	1	0	1.06667	0.0645385
blood_vs_normal	PCDHB8	1	1	0	1.06667	0.0645385
blood_vs_normal	PCK2	1	1	0	1.06667	0.0645385
blood_vs_normal	PEX6	1	1	0	1.06667	0.0645385
blood_vs_normal	PI3	1	1	0	1.06667	0.0645385
blood_vs_normal	PIKFYVE	1	1	0	1.06667	0.0645385
blood_vs_normal	PKM	1	1	0	1.06667	0.0645385
blood_vs_normal	PKN3	1	1	0	1.06667	0.0645385
blood_vs_normal	POLG2	1	1	0	1.06667	0.0645385
blood_vs_normal	PRAMEF17	1	1	0	1.06667	0.0645385
blood_vs_normal	PRKAG1	1	1	0	1.06667	0.0645385
blood_vs_normal	PRKN	1	1	0	1.06667	0.0645385
blood_vs_normal	PSEN2	1	1	0	1.06667	0.0645385
blood_vs_normal	PYGL	1	1	0	1.06667	0.0645385
blood_vs_normal	RAPGEF4	1	1	0	1.06667	0.0645385
blood_vs_normal	RDH11	1	1	0	1.06667	0.0645385
blood_vs_normal	RNF183	1	1	0	1.06667	0.0645385
blood_vs_normal	RYR1	1	1	0	1.06667	0.0645385
blood_vs_normal	RYR3	1	1	0	1.06667	0.0645385
blood_vs_normal	SACS	1	1	0	1.06667	0.0645385
blood_vs_normal	SCN7A	1	1	0	1.06667	0.0645385
blood_vs_normal	SERPINB3	1	1	0	1.06667	0.0645385
blood_vs_normal	SETD1A	1	1	0	1.06667	0.0645385
blood_vs_normal	SGCZ	1	1	0	1.06667	0.0645385
blood_vs_normal	SLC11A1	1	1	0	1.06667	0.0645385
blood_vs_normal	SLC22A10	1	1	0	1.06667	0.0645385
blood_vs_normal	SLC5A10	1	1	0	1.06667	0.0645385
blood_vs_normal	SLC7A8	1	1	0	1.06667	0.0645385
blood_vs_normal	SMC2	1	1	0	1.06667	0.0645385
blood_vs_normal	SPG11	1	1	0	1.06667	0.0645385
blood_vs_normal	SPTB	1	1	0	1.06667	0.0645385
blood_vs_normal	STXBP2	1	1	0	1.06667	0.0645385
blood_vs_normal	SYNJ2	1	1	0	1.06667	0.0645385
blood_vs_normal	TBC1D4	1	1	0	1.06667	0.0645385
blood_vs_normal	TCIRG1	1	1	0	1.06667	0.0645385
blood_vs_normal	TENM2	1	1	0	1.06667	0.0645385
blood_vs_normal	TEX14	1	1	0	1.06667	0.0645385
blood_vs_normal	TG	1	1	0	1.06667	0.0645385
blood_vs_normal	TLN2	1	1	0	1.06667	0.0645385
blood_vs_normal	TMPRSS9	1	1	0	1.06667	0.0645385
blood_vs_normal	TPSD1	1	1	0	1.06667	0.0645385
blood_vs_normal	TRIM45	1	1	0	1.06667	0.0645385
blood_vs_normal	TRPV4	1	1	0	1.06667	0.0645385
blood_vs_normal	TTF2	1	1	0	1.06667	0.0645385
blood_vs_normal	UNC13B	1	1	0	1.06667	0.0645385
blood_vs_normal	VWA7	1	1	0	1.06667	0.0645385
blood_vs_normal	ZNF234	1	1	0	1.06667	0.0645385
blood_vs_normal	DCBLD1	1	1	0	1.0625	0.0606246
blood_vs_normal	EPS8L2	1	1	0	1.0625	0.0606246
blood_vs_normal	GPR155	1	1	0	1.0625	0.0606246
blood_vs_normal	KCNA5	1	1	0	1.0625	0.0606246
blood_vs_normal	KCNQ2	1	1	0	1.0625	0.0606246
blood_vs_normal	KIF26A	1	1	0	1.0625	0.0606246
blood_vs_normal	KRT77	1	1	0	1.0625	0.0606246
blood_vs_normal	NMS	1	1	0	1.0625	0.0606246
blood_vs_normal	NR1D2	1	1	0	1.0625	0.0606246
blood_vs_normal	OSBP	1	1	0	1.0625	0.0606246
blood_vs_normal	PRRG4	1	1	0	1.0625	0.0606246
blood_vs_normal	SLFNL1	1	1	0	1.0625	0.0606246
blood_vs_normal	TNRC18	1	1	0	1.0625	0.0606246
blood_vs_normal	VMO1	1	1	0	1.0625	0.0606246
blood_vs_normal	ABCA10	1	1	0	1.0625	0.0606246
blood_vs_normal	ABCA13	1	1	0	1.0625	0.0606246
blood_vs_normal	ABCA7	1	1	0	1.0625	0.0606246
blood_vs_normal	ABCA8	1	1	0	1.0625	0.0606246
blood_vs_normal	ABCB1	1	1	0	1.0625	0.0606246
blood_vs_normal	ABCB10	1	1	0	1.0625	0.0606246
blood_vs_normal	ABCB8	1	1	0	1.0625	0.0606246
blood_vs_normal	ABCC12	1	1	0	1.0625	0.0606246
blood_vs_normal	ABCC3	1	1	0	1.0625	0.0606246
blood_vs_normal	ABCC4	1	1	0	1.0625	0.0606246
blood_vs_normal	ABCC5	1	1	0	1.0625	0.0606246
blood_vs_normal	ABCD3	1	1	0	1.0625	0.0606246
blood_vs_normal	ABCF3	1	1	0	1.0625	0.0606246
blood_vs_normal	ABHD12	1	1	0	1.0625	0.0606246
blood_vs_normal	ABHD14A-ACY1\x3bACY1	1	1	0	1.0625	0.0606246
blood_vs_normal	ABTB2	1	1	0	1.0625	0.0606246
blood_vs_normal	ACAA1	1	1	0	1.0625	0.0606246
blood_vs_normal	ACAN	1	1	0	1.0625	0.0606246
blood_vs_normal	ACCS	1	1	0	1.0625	0.0606246
blood_vs_normal	ACOT8	1	1	0	1.0625	0.0606246
blood_vs_normal	ACOXL	1	1	0	1.0625	0.0606246
blood_vs_normal	ACSM3	1	1	0	1.0625	0.0606246
blood_vs_normal	ACTBL2	1	1	0	1.0625	0.0606246
blood_vs_normal	ACTL7A	1	1	0	1.0625	0.0606246
blood_vs_normal	ACTN4	1	1	0	1.0625	0.0606246
blood_vs_normal	ACTR5	1	1	0	1.0625	0.0606246
blood_vs_normal	ACTRT3	1	1	0	1.0625	0.0606246
blood_vs_normal	ADAM19	1	1	0	1.0625	0.0606246
blood_vs_normal	ADAMTS16	1	1	0	1.0625	0.0606246
blood_vs_normal	ADAMTS8	1	1	0	1.0625	0.0606246
blood_vs_normal	ADCY7	1	1	0	1.0625	0.0606246
blood_vs_normal	ADGRL3	1	1	0	1.0625	0.0606246
blood_vs_normal	ADSL	1	1	0	1.0625	0.0606246
blood_vs_normal	AGAP2	1	1	0	1.0625	0.0606246
blood_vs_normal	AGAP6	1	1	0	1.0625	0.0606246
blood_vs_normal	AGBL5	1	1	0	1.0625	0.0606246
blood_vs_normal	AGMAT	1	1	0	1.0625	0.0606246
blood_vs_normal	AGPS	1	1	0	1.0625	0.0606246
blood_vs_normal	AHNAK2	1	1	0	1.0625	0.0606246
blood_vs_normal	AIRE	1	1	0	1.0625	0.0606246
blood_vs_normal	AK7	1	1	0	1.0625	0.0606246
blood_vs_normal	AKAP13	1	1	0	1.0625	0.0606246
blood_vs_normal	AKR1A1	1	1	0	1.0625	0.0606246
blood_vs_normal	ALAS2	1	1	0	1.0625	0.0606246
blood_vs_normal	ALDH16A1	1	1	0	1.0625	0.0606246
blood_vs_normal	ALDH1B1	1	1	0	1.0625	0.0606246
blood_vs_normal	ALDH1L1	1	1	0	1.0625	0.0606246
blood_vs_normal	ALDH6A1	1	1	0	1.0625	0.0606246
blood_vs_normal	ALDH7A1	1	1	0	1.0625	0.0606246
blood_vs_normal	ALG11	1	1	0	1.0625	0.0606246
blood_vs_normal	ALG6	1	1	0	1.0625	0.0606246
blood_vs_normal	ALMS1	1	1	0	1.0625	0.0606246
blood_vs_normal	ALX1	1	1	0	1.0625	0.0606246
blood_vs_normal	AMELX	1	1	0	1.0625	0.0606246
blood_vs_normal	AMER3	1	1	0	1.0625	0.0606246
blood_vs_normal	AMY1A\x3bAMY1B\x3bAMY1C	1	1	0	1.0625	0.0606246
blood_vs_normal	ANAPC2	1	1	0	1.0625	0.0606246
blood_vs_normal	ANKEF1	1	1	0	1.0625	0.0606246
blood_vs_normal	ANKFY1	1	1	0	1.0625	0.0606246
blood_vs_normal	ANKLE1	1	1	0	1.0625	0.0606246
blood_vs_normal	ANKLE2	1	1	0	1.0625	0.0606246
blood_vs_normal	ANKRD16	1	1	0	1.0625	0.0606246
blood_vs_normal	ANKRD17	1	1	0	1.0625	0.0606246
blood_vs_normal	ANKRD2	1	1	0	1.0625	0.0606246
blood_vs_normal	ANKRD31	1	1	0	1.0625	0.0606246
blood_vs_normal	ANKZF1	1	1	0	1.0625	0.0606246
blood_vs_normal	ANOS1	1	1	0	1.0625	0.0606246
blood_vs_normal	AP1S3	1	1	0	1.0625	0.0606246
blood_vs_normal	AP2A2	1	1	0	1.0625	0.0606246
blood_vs_normal	APBB2	1	1	0	1.0625	0.0606246
blood_vs_normal	APC	1	1	0	1.0625	0.0606246
blood_vs_normal	APEX1	1	1	0	1.0625	0.0606246
blood_vs_normal	APOB	1	1	0	1.0625	0.0606246
blood_vs_normal	APOD	1	1	0	1.0625	0.0606246
blood_vs_normal	ARHGAP19	1	1	0	1.0625	0.0606246
blood_vs_normal	ARHGAP20	1	1	0	1.0625	0.0606246
blood_vs_normal	ARHGAP31	1	1	0	1.0625	0.0606246
blood_vs_normal	ARHGAP35	1	1	0	1.0625	0.0606246
blood_vs_normal	ARHGAP4	1	1	0	1.0625	0.0606246
blood_vs_normal	ARHGEF5	1	1	0	1.0625	0.0606246
blood_vs_normal	ARID2	1	1	0	1.0625	0.0606246
blood_vs_normal	ARL11	1	1	0	1.0625	0.0606246
blood_vs_normal	ARMC10	1	1	0	1.0625	0.0606246
blood_vs_normal	ARPC4-TTLL3\x3bTTLL3	1	1	0	1.0625	0.0606246
blood_vs_normal	ARRB1	1	1	0	1.0625	0.0606246
blood_vs_normal	ASB3\x3bGPR75-ASB3	1	1	0	1.0625	0.0606246
blood_vs_normal	ASB5	1	1	0	1.0625	0.0606246
blood_vs_normal	ASCL3	1	1	0	1.0625	0.0606246
blood_vs_normal	ASPHD2	1	1	0	1.0625	0.0606246
blood_vs_normal	ASPSCR1	1	1	0	1.0625	0.0606246
blood_vs_normal	ASS1	1	1	0	1.0625	0.0606246
blood_vs_normal	ATAD3C	1	1	0	1.0625	0.0606246
blood_vs_normal	ATG14	1	1	0	1.0625	0.0606246
blood_vs_normal	ATP12A	1	1	0	1.0625	0.0606246
blood_vs_normal	ATP2B2	1	1	0	1.0625	0.0606246
blood_vs_normal	ATP2C1	1	1	0	1.0625	0.0606246
blood_vs_normal	ATP4A	1	1	0	1.0625	0.0606246
blood_vs_normal	ATP5MF-PTCD1\x3bPTCD1	1	1	0	1.0625	0.0606246
blood_vs_normal	ATP5PD	1	1	0	1.0625	0.0606246
blood_vs_normal	ATP6V0A2	1	1	0	1.0625	0.0606246
blood_vs_normal	ATP6V0D1	1	1	0	1.0625	0.0606246
blood_vs_normal	ATP6V1D	1	1	0	1.0625	0.0606246
blood_vs_normal	BAAT	1	1	0	1.0625	0.0606246
blood_vs_normal	BAHCC1	1	1	0	1.0625	0.0606246
blood_vs_normal	BANK1	1	1	0	1.0625	0.0606246
blood_vs_normal	BBX	1	1	0	1.0625	0.0606246
blood_vs_normal	BCO1	1	1	0	1.0625	0.0606246
blood_vs_normal	BCO2	1	1	0	1.0625	0.0606246
blood_vs_normal	BCR	1	1	0	1.0625	0.0606246
blood_vs_normal	BDKRB2	1	1	0	1.0625	0.0606246
blood_vs_normal	BIRC6	1	1	0	1.0625	0.0606246
blood_vs_normal	BMP2	1	1	0	1.0625	0.0606246
blood_vs_normal	BMPR2	1	1	0	1.0625	0.0606246
blood_vs_normal	BOP1	1	1	0	1.0625	0.0606246
blood_vs_normal	BRCA1	1	1	0	1.0625	0.0606246
blood_vs_normal	BRCA2	1	1	0	1.0625	0.0606246
blood_vs_normal	BRF1	1	1	0	1.0625	0.0606246
blood_vs_normal	BRPF3	1	1	0	1.0625	0.0606246
blood_vs_normal	BTBD8	1	1	0	1.0625	0.0606246
blood_vs_normal	BTBD9	1	1	0	1.0625	0.0606246
blood_vs_normal	C11orf65	1	1	0	1.0625	0.0606246
blood_vs_normal	C19orf53	1	1	0	1.0625	0.0606246
blood_vs_normal	C1orf115	1	1	0	1.0625	0.0606246
blood_vs_normal	C3orf20	1	1	0	1.0625	0.0606246
blood_vs_normal	CACNA1F	1	1	0	1.0625	0.0606246
blood_vs_normal	CACNA1H	1	1	0	1.0625	0.0606246
blood_vs_normal	CACNA1S	1	1	0	1.0625	0.0606246
blood_vs_normal	CALCOCO1	1	1	0	1.0625	0.0606246
blood_vs_normal	CALR	1	1	0	1.0625	0.0606246
blood_vs_normal	CAMSAP1	1	1	0	1.0625	0.0606246
blood_vs_normal	CAMTA2	1	1	0	1.0625	0.0606246
blood_vs_normal	CAND1	1	1	0	1.0625	0.0606246
blood_vs_normal	CAPN1	1	1	0	1.0625	0.0606246
blood_vs_normal	CAPN13	1	1	0	1.0625	0.0606246
blood_vs_normal	CAPN2	1	1	0	1.0625	0.0606246
blood_vs_normal	CAPN5	1	1	0	1.0625	0.0606246
blood_vs_normal	CAPRIN2	1	1	0	1.0625	0.0606246
blood_vs_normal	CASP9	1	1	0	1.0625	0.0606246
blood_vs_normal	CCBE1	1	1	0	1.0625	0.0606246
blood_vs_normal	CCDC124	1	1	0	1.0625	0.0606246
blood_vs_normal	CCDC13	1	1	0	1.0625	0.0606246
blood_vs_normal	CCDC82	1	1	0	1.0625	0.0606246
blood_vs_normal	CCR9	1	1	0	1.0625	0.0606246
blood_vs_normal	CCT2	1	1	0	1.0625	0.0606246
blood_vs_normal	CD300LB	1	1	0	1.0625	0.0606246
blood_vs_normal	CD36	1	1	0	1.0625	0.0606246
blood_vs_normal	CDAN1	1	1	0	1.0625	0.0606246
blood_vs_normal	CDC14B	1	1	0	1.0625	0.0606246
blood_vs_normal	CDH8	1	1	0	1.0625	0.0606246
blood_vs_normal	CDIN1	1	1	0	1.0625	0.0606246
blood_vs_normal	CEACAM1	1	1	0	1.0625	0.0606246
blood_vs_normal	CELA1	1	1	0	1.0625	0.0606246
blood_vs_normal	CELA2A	1	1	0	1.0625	0.0606246
blood_vs_normal	CEP128	1	1	0	1.0625	0.0606246
blood_vs_normal	CFAP20DC	1	1	0	1.0625	0.0606246
blood_vs_normal	CFAP298\x3bCFAP298-TCP10L	1	1	0	1.0625	0.0606246
blood_vs_normal	CFAP45	1	1	0	1.0625	0.0606246
blood_vs_normal	CFP	1	1	0	1.0625	0.0606246
blood_vs_normal	CHAF1B	1	1	0	1.0625	0.0606246
blood_vs_normal	CHD9	1	1	0	1.0625	0.0606246
blood_vs_normal	CHEK2	1	1	0	1.0625	0.0606246
blood_vs_normal	CHKA	1	1	0	1.0625	0.0606246
blood_vs_normal	CHL1	1	1	0	1.0625	0.0606246
blood_vs_normal	CHMP2B	1	1	0	1.0625	0.0606246
blood_vs_normal	CHPT1	1	1	0	1.0625	0.0606246
blood_vs_normal	CHRNA1	1	1	0	1.0625	0.0606246
blood_vs_normal	CHRNA5	1	1	0	1.0625	0.0606246
blood_vs_normal	CHRNB4	1	1	0	1.0625	0.0606246
blood_vs_normal	CHRNG	1	1	0	1.0625	0.0606246
blood_vs_normal	CHST15	1	1	0	1.0625	0.0606246
blood_vs_normal	CHST4	1	1	0	1.0625	0.0606246
blood_vs_normal	CHST6	1	1	0	1.0625	0.0606246
blood_vs_normal	CLBA1	1	1	0	1.0625	0.0606246
blood_vs_normal	CLCN3	1	1	0	1.0625	0.0606246
blood_vs_normal	CLCN4	1	1	0	1.0625	0.0606246
blood_vs_normal	CLDN20	1	1	0	1.0625	0.0606246
blood_vs_normal	CLDN3	1	1	0	1.0625	0.0606246
blood_vs_normal	CLTB	1	1	0	1.0625	0.0606246
blood_vs_normal	CMA1	1	1	0	1.0625	0.0606246
blood_vs_normal	CMKLR1	1	1	0	1.0625	0.0606246
blood_vs_normal	CMTR1	1	1	0	1.0625	0.0606246
blood_vs_normal	CNGB3	1	1	0	1.0625	0.0606246
blood_vs_normal	CNTN1	1	1	0	1.0625	0.0606246
blood_vs_normal	CNTNAP4	1	1	0	1.0625	0.0606246
blood_vs_normal	COG1	1	1	0	1.0625	0.0606246
blood_vs_normal	COG6	1	1	0	1.0625	0.0606246
blood_vs_normal	COL13A1	1	1	0	1.0625	0.0606246
blood_vs_normal	COL17A1	1	1	0	1.0625	0.0606246
blood_vs_normal	COL20A1	1	1	0	1.0625	0.0606246
blood_vs_normal	COL28A1	1	1	0	1.0625	0.0606246
blood_vs_normal	COL4A2	1	1	0	1.0625	0.0606246
blood_vs_normal	COL4A3	1	1	0	1.0625	0.0606246
blood_vs_normal	COL4A6	1	1	0	1.0625	0.0606246
blood_vs_normal	COL6A2	1	1	0	1.0625	0.0606246
blood_vs_normal	COL6A3	1	1	0	1.0625	0.0606246
blood_vs_normal	COL9A2	1	1	0	1.0625	0.0606246
blood_vs_normal	COLEC11	1	1	0	1.0625	0.0606246
blood_vs_normal	CORO7\x3bCORO7-PAM16	1	1	0	1.0625	0.0606246
blood_vs_normal	CPT1C	1	1	0	1.0625	0.0606246
blood_vs_normal	CRACD	1	1	0	1.0625	0.0606246
blood_vs_normal	CRB1	1	1	0	1.0625	0.0606246
blood_vs_normal	CREBBP	1	1	0	1.0625	0.0606246
blood_vs_normal	CRIP1	1	1	0	1.0625	0.0606246
blood_vs_normal	CRISPLD2	1	1	0	1.0625	0.0606246
blood_vs_normal	CRMP1	1	1	0	1.0625	0.0606246
blood_vs_normal	CROCC	1	1	0	1.0625	0.0606246
blood_vs_normal	CSMD1	1	1	0	1.0625	0.0606246
blood_vs_normal	CST2	1	1	0	1.0625	0.0606246
blood_vs_normal	CTDP1	1	1	0	1.0625	0.0606246
blood_vs_normal	CTNNA3	1	1	0	1.0625	0.0606246
blood_vs_normal	CTNS	1	1	0	1.0625	0.0606246
blood_vs_normal	CTSB	1	1	0	1.0625	0.0606246
blood_vs_normal	CTSF	1	1	0	1.0625	0.0606246
blood_vs_normal	CYP26B1	1	1	0	1.0625	0.0606246
blood_vs_normal	CYP27A1	1	1	0	1.0625	0.0606246
blood_vs_normal	CYP2D6\x3bCYP2D7	1	1	0	1.0625	0.0606246
blood_vs_normal	CYP2E1	1	1	0	1.0625	0.0606246
blood_vs_normal	CYP2F1	1	1	0	1.0625	0.0606246
blood_vs_normal	CYP4A11	1	1	0	1.0625	0.0606246
blood_vs_normal	CYP4A22	1	1	0	1.0625	0.0606246
blood_vs_normal	CYP4F11	1	1	0	1.0625	0.0606246
blood_vs_normal	DAB2IP	1	1	0	1.0625	0.0606246
blood_vs_normal	DBH	1	1	0	1.0625	0.0606246
blood_vs_normal	DCAF15	1	1	0	1.0625	0.0606246
blood_vs_normal	DCDC2	1	1	0	1.0625	0.0606246
blood_vs_normal	DDO	1	1	0	1.0625	0.0606246
blood_vs_normal	DENND4B	1	1	0	1.0625	0.0606246
blood_vs_normal	DGKE	1	1	0	1.0625	0.0606246
blood_vs_normal	DGKG	1	1	0	1.0625	0.0606246
blood_vs_normal	DGKZ	1	1	0	1.0625	0.0606246
blood_vs_normal	DHFR2	1	1	0	1.0625	0.0606246
blood_vs_normal	DHODH	1	1	0	1.0625	0.0606246
blood_vs_normal	DHRS1	1	1	0	1.0625	0.0606246
blood_vs_normal	DHRS7	1	1	0	1.0625	0.0606246
blood_vs_normal	DIP2B	1	1	0	1.0625	0.0606246
blood_vs_normal	DLG5	1	1	0	1.0625	0.0606246
blood_vs_normal	DLGAP5	1	1	0	1.0625	0.0606246
blood_vs_normal	DNAAF5	1	1	0	1.0625	0.0606246
blood_vs_normal	DNAH1	1	1	0	1.0625	0.0606246
blood_vs_normal	DNAH10	1	1	0	1.0625	0.0606246
blood_vs_normal	DNAH12	1	1	0	1.0625	0.0606246
blood_vs_normal	DNAH14	1	1	0	1.0625	0.0606246
blood_vs_normal	DNAH17	1	1	0	1.0625	0.0606246
blood_vs_normal	DNAH5	1	1	0	1.0625	0.0606246
blood_vs_normal	DNAH7	1	1	0	1.0625	0.0606246
blood_vs_normal	DNAI1	1	1	0	1.0625	0.0606246
blood_vs_normal	DNAJC13	1	1	0	1.0625	0.0606246
blood_vs_normal	DNAJC14	1	1	0	1.0625	0.0606246
blood_vs_normal	DNAJC15	1	1	0	1.0625	0.0606246
blood_vs_normal	DNAJC28	1	1	0	1.0625	0.0606246
blood_vs_normal	DNAJC5G	1	1	0	1.0625	0.0606246
blood_vs_normal	DNMT3A	1	1	0	1.0625	0.0606246
blood_vs_normal	DOCK10	1	1	0	1.0625	0.0606246
blood_vs_normal	DOCK4	1	1	0	1.0625	0.0606246
blood_vs_normal	DOCK9	1	1	0	1.0625	0.0606246
blood_vs_normal	DPP7	1	1	0	1.0625	0.0606246
blood_vs_normal	DRP2	1	1	0	1.0625	0.0606246
blood_vs_normal	DSG2	1	1	0	1.0625	0.0606246
blood_vs_normal	DTX4	1	1	0	1.0625	0.0606246
blood_vs_normal	DUS1L	1	1	0	1.0625	0.0606246
blood_vs_normal	DUS2	1	1	0	1.0625	0.0606246
blood_vs_normal	DUSP16	1	1	0	1.0625	0.0606246
blood_vs_normal	ECM1	1	1	0	1.0625	0.0606246
blood_vs_normal	ECSIT	1	1	0	1.0625	0.0606246
blood_vs_normal	EDA	1	1	0	1.0625	0.0606246
blood_vs_normal	EDA2R	1	1	0	1.0625	0.0606246
blood_vs_normal	EDN2	1	1	0	1.0625	0.0606246
blood_vs_normal	EEA1	1	1	0	1.0625	0.0606246
blood_vs_normal	EEF1AKMT1	1	1	0	1.0625	0.0606246
blood_vs_normal	EHD2	1	1	0	1.0625	0.0606246
blood_vs_normal	EHF	1	1	0	1.0625	0.0606246
blood_vs_normal	ELSPBP1	1	1	0	1.0625	0.0606246
blood_vs_normal	EMILIN2	1	1	0	1.0625	0.0606246
blood_vs_normal	EMILIN3	1	1	0	1.0625	0.0606246
blood_vs_normal	ENDOU	1	1	0	1.0625	0.0606246
blood_vs_normal	ENG	1	1	0	1.0625	0.0606246
blood_vs_normal	ENPP5	1	1	0	1.0625	0.0606246
blood_vs_normal	EPB41L3	1	1	0	1.0625	0.0606246
blood_vs_normal	EPHA3	1	1	0	1.0625	0.0606246
blood_vs_normal	EPHA7	1	1	0	1.0625	0.0606246
blood_vs_normal	EPHB4	1	1	0	1.0625	0.0606246
blood_vs_normal	ERCC6	1	1	0	1.0625	0.0606246
blood_vs_normal	ERCC6L	1	1	0	1.0625	0.0606246
blood_vs_normal	ERCC6L2	1	1	0	1.0625	0.0606246
blood_vs_normal	ESPL1	1	1	0	1.0625	0.0606246
blood_vs_normal	EXD3	1	1	0	1.0625	0.0606246
blood_vs_normal	EYA2	1	1	0	1.0625	0.0606246
blood_vs_normal	F11R	1	1	0	1.0625	0.0606246
blood_vs_normal	FANCI	1	1	0	1.0625	0.0606246
blood_vs_normal	FARP2	1	1	0	1.0625	0.0606246
blood_vs_normal	FBLN2	1	1	0	1.0625	0.0606246
blood_vs_normal	FBLN5	1	1	0	1.0625	0.0606246
blood_vs_normal	FBN3	1	1	0	1.0625	0.0606246
blood_vs_normal	FBXO30	1	1	0	1.0625	0.0606246
blood_vs_normal	FCN2	1	1	0	1.0625	0.0606246
blood_vs_normal	FER	1	1	0	1.0625	0.0606246
blood_vs_normal	FHOD1	1	1	0	1.0625	0.0606246
blood_vs_normal	FIGNL1	1	1	0	1.0625	0.0606246
blood_vs_normal	FILIP1L	1	1	0	1.0625	0.0606246
blood_vs_normal	FKBP9	1	1	0	1.0625	0.0606246
blood_vs_normal	FKRP	1	1	0	1.0625	0.0606246
blood_vs_normal	FMO3	1	1	0	1.0625	0.0606246
blood_vs_normal	FNDC5	1	1	0	1.0625	0.0606246
blood_vs_normal	FOXM1	1	1	0	1.0625	0.0606246
blood_vs_normal	FRAS1	1	1	0	1.0625	0.0606246
blood_vs_normal	FREM2	1	1	0	1.0625	0.0606246
blood_vs_normal	FRMD5	1	1	0	1.0625	0.0606246
blood_vs_normal	FSIP1	1	1	0	1.0625	0.0606246
blood_vs_normal	FUT10	1	1	0	1.0625	0.0606246
blood_vs_normal	FZD1	1	1	0	1.0625	0.0606246
blood_vs_normal	GABBR2	1	1	0	1.0625	0.0606246
blood_vs_normal	GABRA6	1	1	0	1.0625	0.0606246
blood_vs_normal	GABRR2	1	1	0	1.0625	0.0606246
blood_vs_normal	GADL1	1	1	0	1.0625	0.0606246
blood_vs_normal	GAL3ST2	1	1	0	1.0625	0.0606246
blood_vs_normal	GALNT8	1	1	0	1.0625	0.0606246
blood_vs_normal	GANC	1	1	0	1.0625	0.0606246
blood_vs_normal	GATAD2A	1	1	0	1.0625	0.0606246
blood_vs_normal	GBP4	1	1	0	1.0625	0.0606246
blood_vs_normal	GCA	1	1	0	1.0625	0.0606246
blood_vs_normal	GCAT	1	1	0	1.0625	0.0606246
blood_vs_normal	GCDH	1	1	0	1.0625	0.0606246
blood_vs_normal	GDF5	1	1	0	1.0625	0.0606246
blood_vs_normal	GEMIN5	1	1	0	1.0625	0.0606246
blood_vs_normal	GFAP	1	1	0	1.0625	0.0606246
blood_vs_normal	GGTLC1	1	1	0	1.0625	0.0606246
blood_vs_normal	GIGYF1	1	1	0	1.0625	0.0606246
blood_vs_normal	GIMAP2	1	1	0	1.0625	0.0606246
blood_vs_normal	GIT2	1	1	0	1.0625	0.0606246
blood_vs_normal	GJA8	1	1	0	1.0625	0.0606246
blood_vs_normal	GLB1	1	1	0	1.0625	0.0606246
blood_vs_normal	GLDN	1	1	0	1.0625	0.0606246
blood_vs_normal	GLP2R	1	1	0	1.0625	0.0606246
blood_vs_normal	GMIP	1	1	0	1.0625	0.0606246
blood_vs_normal	GNB5	1	1	0	1.0625	0.0606246
blood_vs_normal	GNG13	1	1	0	1.0625	0.0606246
blood_vs_normal	GNS	1	1	0	1.0625	0.0606246
blood_vs_normal	GOLGA4	1	1	0	1.0625	0.0606246
blood_vs_normal	GOLM1	1	1	0	1.0625	0.0606246
blood_vs_normal	GORASP1	1	1	0	1.0625	0.0606246
blood_vs_normal	GP2	1	1	0	1.0625	0.0606246
blood_vs_normal	GPBP1	1	1	0	1.0625	0.0606246
blood_vs_normal	GPC6	1	1	0	1.0625	0.0606246
blood_vs_normal	GPI	1	1	0	1.0625	0.0606246
blood_vs_normal	GPR143	1	1	0	1.0625	0.0606246
blood_vs_normal	GPR152	1	1	0	1.0625	0.0606246
blood_vs_normal	GPR176	1	1	0	1.0625	0.0606246
blood_vs_normal	GPRC5D	1	1	0	1.0625	0.0606246
blood_vs_normal	GPRIN3	1	1	0	1.0625	0.0606246
blood_vs_normal	GRB10	1	1	0	1.0625	0.0606246
blood_vs_normal	GREB1	1	1	0	1.0625	0.0606246
blood_vs_normal	GRHPR	1	1	0	1.0625	0.0606246
blood_vs_normal	GRM7	1	1	0	1.0625	0.0606246
blood_vs_normal	GSTO2	1	1	0	1.0625	0.0606246
blood_vs_normal	GTF2A1	1	1	0	1.0625	0.0606246
blood_vs_normal	GUCY2C	1	1	0	1.0625	0.0606246
blood_vs_normal	GYG1	1	1	0	1.0625	0.0606246
blood_vs_normal	H2AC4	1	1	0	1.0625	0.0606246
blood_vs_normal	H2AC7	1	1	0	1.0625	0.0606246
blood_vs_normal	H2BC4	1	1	0	1.0625	0.0606246
blood_vs_normal	HACD3	1	1	0	1.0625	0.0606246
blood_vs_normal	HAVCR1	1	1	0	1.0625	0.0606246
blood_vs_normal	HBE1	1	1	0	1.0625	0.0606246
blood_vs_normal	HDAC10	1	1	0	1.0625	0.0606246
blood_vs_normal	HEATR3	1	1	0	1.0625	0.0606246
blood_vs_normal	HECTD4	1	1	0	1.0625	0.0606246
blood_vs_normal	HELZ2	1	1	0	1.0625	0.0606246
blood_vs_normal	HERC4	1	1	0	1.0625	0.0606246
blood_vs_normal	HGF	1	1	0	1.0625	0.0606246
blood_vs_normal	HGH1	1	1	0	1.0625	0.0606246
blood_vs_normal	HHATL	1	1	0	1.0625	0.0606246
blood_vs_normal	HINT2	1	1	0	1.0625	0.0606246
blood_vs_normal	HIVEP1	1	1	0	1.0625	0.0606246
blood_vs_normal	HLTF	1	1	0	1.0625	0.0606246
blood_vs_normal	HMGB4	1	1	0	1.0625	0.0606246
blood_vs_normal	HNF4A	1	1	0	1.0625	0.0606246
blood_vs_normal	HNMT	1	1	0	1.0625	0.0606246
blood_vs_normal	HNRNPUL1	1	1	0	1.0625	0.0606246
blood_vs_normal	HOMER2	1	1	0	1.0625	0.0606246
blood_vs_normal	HOMEZ	1	1	0	1.0625	0.0606246
blood_vs_normal	HOXC10	1	1	0	1.0625	0.0606246
blood_vs_normal	HOXC8	1	1	0	1.0625	0.0606246
blood_vs_normal	HOXD13	1	1	0	1.0625	0.0606246
blood_vs_normal	HPCAL4	1	1	0	1.0625	0.0606246
blood_vs_normal	HPF1	1	1	0	1.0625	0.0606246
blood_vs_normal	HSPA4	1	1	0	1.0625	0.0606246
blood_vs_normal	HSPA6	1	1	0	1.0625	0.0606246
blood_vs_normal	HTR3B	1	1	0	1.0625	0.0606246
blood_vs_normal	IDS	1	1	0	1.0625	0.0606246
blood_vs_normal	IFNE	1	1	0	1.0625	0.0606246
blood_vs_normal	IFT74	1	1	0	1.0625	0.0606246
blood_vs_normal	IGFBP5	1	1	0	1.0625	0.0606246
blood_vs_normal	IL23R	1	1	0	1.0625	0.0606246
blood_vs_normal	ILDR1	1	1	0	1.0625	0.0606246
blood_vs_normal	ILK	1	1	0	1.0625	0.0606246
blood_vs_normal	IQGAP2	1	1	0	1.0625	0.0606246
blood_vs_normal	IRAK4	1	1	0	1.0625	0.0606246
blood_vs_normal	IRF2BPL	1	1	0	1.0625	0.0606246
blood_vs_normal	IRF6	1	1	0	1.0625	0.0606246
blood_vs_normal	ITLN1	1	1	0	1.0625	0.0606246
blood_vs_normal	ITPR3	1	1	0	1.0625	0.0606246
blood_vs_normal	ITPRIP	1	1	0	1.0625	0.0606246
blood_vs_normal	IVD	1	1	0	1.0625	0.0606246
blood_vs_normal	JAML	1	1	0	1.0625	0.0606246
blood_vs_normal	JARID2	1	1	0	1.0625	0.0606246
blood_vs_normal	JPH2	1	1	0	1.0625	0.0606246
blood_vs_normal	KCNB1	1	1	0	1.0625	0.0606246
blood_vs_normal	KCNE2	1	1	0	1.0625	0.0606246
blood_vs_normal	KCNG3	1	1	0	1.0625	0.0606246
blood_vs_normal	KCNJ11	1	1	0	1.0625	0.0606246
blood_vs_normal	KCNN3	1	1	0	1.0625	0.0606246
blood_vs_normal	KCNQ4	1	1	0	1.0625	0.0606246
blood_vs_normal	KDM2B	1	1	0	1.0625	0.0606246
blood_vs_normal	KIAA1143	1	1	0	1.0625	0.0606246
blood_vs_normal	KIAA2026	1	1	0	1.0625	0.0606246
blood_vs_normal	KIDINS220	1	1	0	1.0625	0.0606246
blood_vs_normal	KIF13A	1	1	0	1.0625	0.0606246
blood_vs_normal	KIF15	1	1	0	1.0625	0.0606246
blood_vs_normal	KIF17	1	1	0	1.0625	0.0606246
blood_vs_normal	KIF19	1	1	0	1.0625	0.0606246
blood_vs_normal	KIF1B	1	1	0	1.0625	0.0606246
blood_vs_normal	KIF22	1	1	0	1.0625	0.0606246
blood_vs_normal	KIF5C	1	1	0	1.0625	0.0606246
blood_vs_normal	KIR3DL3	1	1	0	1.0625	0.0606246
blood_vs_normal	KLHDC7A	1	1	0	1.0625	0.0606246
blood_vs_normal	KLHL29	1	1	0	1.0625	0.0606246
blood_vs_normal	KLHL31	1	1	0	1.0625	0.0606246
blood_vs_normal	KLKB1	1	1	0	1.0625	0.0606246
blood_vs_normal	KNTC1	1	1	0	1.0625	0.0606246
blood_vs_normal	KPNA7	1	1	0	1.0625	0.0606246
blood_vs_normal	KRT13	1	1	0	1.0625	0.0606246
blood_vs_normal	KRT14	1	1	0	1.0625	0.0606246
blood_vs_normal	KRT16	1	1	0	1.0625	0.0606246
blood_vs_normal	KRT28	1	1	0	1.0625	0.0606246
blood_vs_normal	KRT32	1	1	0	1.0625	0.0606246
blood_vs_normal	KRT34	1	1	0	1.0625	0.0606246
blood_vs_normal	KRT74	1	1	0	1.0625	0.0606246
blood_vs_normal	KRT82	1	1	0	1.0625	0.0606246
blood_vs_normal	KRTAP10-12	1	1	0	1.0625	0.0606246
blood_vs_normal	KXD1	1	1	0	1.0625	0.0606246
blood_vs_normal	KY	1	1	0	1.0625	0.0606246
blood_vs_normal	LAMA4	1	1	0	1.0625	0.0606246
blood_vs_normal	LAMB1	1	1	0	1.0625	0.0606246
blood_vs_normal	LAMB3	1	1	0	1.0625	0.0606246
blood_vs_normal	LARGE2	1	1	0	1.0625	0.0606246
blood_vs_normal	LCLAT1	1	1	0	1.0625	0.0606246
blood_vs_normal	LDHAL6A	1	1	0	1.0625	0.0606246
blood_vs_normal	LEF1	1	1	0	1.0625	0.0606246
blood_vs_normal	LGALS13	1	1	0	1.0625	0.0606246
blood_vs_normal	LHCGR	1	1	0	1.0625	0.0606246
blood_vs_normal	LIG1	1	1	0	1.0625	0.0606246
blood_vs_normal	LIMS1	1	1	0	1.0625	0.0606246
blood_vs_normal	LIPJ	1	1	0	1.0625	0.0606246
blood_vs_normal	LIPK	1	1	0	1.0625	0.0606246
blood_vs_normal	LMF2	1	1	0	1.0625	0.0606246
blood_vs_normal	LMNTD1	1	1	0	1.0625	0.0606246
blood_vs_normal	LMOD2	1	1	0	1.0625	0.0606246
blood_vs_normal	LNX1	1	1	0	1.0625	0.0606246
blood_vs_normal	LOXL4	1	1	0	1.0625	0.0606246
blood_vs_normal	LRBA	1	1	0	1.0625	0.0606246
blood_vs_normal	LRCH4	1	1	0	1.0625	0.0606246
blood_vs_normal	LRIG1	1	1	0	1.0625	0.0606246
blood_vs_normal	LRP2	1	1	0	1.0625	0.0606246
blood_vs_normal	LRRC27	1	1	0	1.0625	0.0606246
blood_vs_normal	LRRC41	1	1	0	1.0625	0.0606246
blood_vs_normal	LRRC6	1	1	0	1.0625	0.0606246
blood_vs_normal	LRRC61	1	1	0	1.0625	0.0606246
blood_vs_normal	LTBP1	1	1	0	1.0625	0.0606246
blood_vs_normal	M6PR	1	1	0	1.0625	0.0606246
blood_vs_normal	MAN2A2	1	1	0	1.0625	0.0606246
blood_vs_normal	MAN2C1	1	1	0	1.0625	0.0606246
blood_vs_normal	MAP3K5	1	1	0	1.0625	0.0606246
blood_vs_normal	MARCHF2	1	1	0	1.0625	0.0606246
blood_vs_normal	MARK1	1	1	0	1.0625	0.0606246
blood_vs_normal	MASP2	1	1	0	1.0625	0.0606246
blood_vs_normal	MATR3	1	1	0	1.0625	0.0606246
blood_vs_normal	MBD1	1	1	0	1.0625	0.0606246
blood_vs_normal	MBOAT1	1	1	0	1.0625	0.0606246
blood_vs_normal	MC3R	1	1	0	1.0625	0.0606246
blood_vs_normal	MC5R	1	1	0	1.0625	0.0606246
blood_vs_normal	MCCC2	1	1	0	1.0625	0.0606246
blood_vs_normal	MCEE	1	1	0	1.0625	0.0606246
blood_vs_normal	MECP2	1	1	0	1.0625	0.0606246
blood_vs_normal	MEGF10	1	1	0	1.0625	0.0606246
blood_vs_normal	MEN1	1	1	0	1.0625	0.0606246
blood_vs_normal	MEP1B	1	1	0	1.0625	0.0606246
blood_vs_normal	METTL23	1	1	0	1.0625	0.0606246
blood_vs_normal	METTL3	1	1	0	1.0625	0.0606246
blood_vs_normal	MFN2	1	1	0	1.0625	0.0606246
blood_vs_normal	MGA	1	1	0	1.0625	0.0606246
blood_vs_normal	MGAM	1	1	0	1.0625	0.0606246
blood_vs_normal	MGST2	1	1	0	1.0625	0.0606246
blood_vs_normal	MICAL2	1	1	0	1.0625	0.0606246
blood_vs_normal	MICAL3	1	1	0	1.0625	0.0606246
blood_vs_normal	MIF4GD	1	1	0	1.0625	0.0606246
blood_vs_normal	MIOX	1	1	0	1.0625	0.0606246
blood_vs_normal	MKI67	1	1	0	1.0625	0.0606246
blood_vs_normal	MLKL	1	1	0	1.0625	0.0606246
blood_vs_normal	MMADHC	1	1	0	1.0625	0.0606246
blood_vs_normal	MMP10	1	1	0	1.0625	0.0606246
blood_vs_normal	MMP9	1	1	0	1.0625	0.0606246
blood_vs_normal	MOCOS	1	1	0	1.0625	0.0606246
blood_vs_normal	MOGAT3	1	1	0	1.0625	0.0606246
blood_vs_normal	MRPL2	1	1	0	1.0625	0.0606246
blood_vs_normal	MRPL4	1	1	0	1.0625	0.0606246
blood_vs_normal	MRPL44	1	1	0	1.0625	0.0606246
blood_vs_normal	MRPL51	1	1	0	1.0625	0.0606246
blood_vs_normal	MRPS9	1	1	0	1.0625	0.0606246
blood_vs_normal	MSH2	1	1	0	1.0625	0.0606246
blood_vs_normal	MSI2	1	1	0	1.0625	0.0606246
blood_vs_normal	MSMO1	1	1	0	1.0625	0.0606246
blood_vs_normal	MT1B	1	1	0	1.0625	0.0606246
blood_vs_normal	MT1X	1	1	0	1.0625	0.0606246
blood_vs_normal	MTHFD2	1	1	0	1.0625	0.0606246
blood_vs_normal	MTHFD2L	1	1	0	1.0625	0.0606246
blood_vs_normal	MTNR1B	1	1	0	1.0625	0.0606246
blood_vs_normal	MTO1	1	1	0	1.0625	0.0606246
blood_vs_normal	MUL1	1	1	0	1.0625	0.0606246
blood_vs_normal	MVB12B	1	1	0	1.0625	0.0606246
blood_vs_normal	MXD4	1	1	0	1.0625	0.0606246
blood_vs_normal	MYBPH	1	1	0	1.0625	0.0606246
blood_vs_normal	MYCBP2	1	1	0	1.0625	0.0606246
blood_vs_normal	MYH1	1	1	0	1.0625	0.0606246
blood_vs_normal	MYH10	1	1	0	1.0625	0.0606246
blood_vs_normal	MYL2	1	1	0	1.0625	0.0606246
blood_vs_normal	MYLIP	1	1	0	1.0625	0.0606246
blood_vs_normal	MYO15A	1	1	0	1.0625	0.0606246
blood_vs_normal	MYO18B	1	1	0	1.0625	0.0606246
blood_vs_normal	MYO1A	1	1	0	1.0625	0.0606246
blood_vs_normal	MYO1B	1	1	0	1.0625	0.0606246
blood_vs_normal	MYO1D	1	1	0	1.0625	0.0606246
blood_vs_normal	MYOCD	1	1	0	1.0625	0.0606246
blood_vs_normal	NAA11	1	1	0	1.0625	0.0606246
blood_vs_normal	NAGA	1	1	0	1.0625	0.0606246
blood_vs_normal	NALCN	1	1	0	1.0625	0.0606246
blood_vs_normal	NARF	1	1	0	1.0625	0.0606246
blood_vs_normal	NAV3	1	1	0	1.0625	0.0606246
blood_vs_normal	NCAPG2	1	1	0	1.0625	0.0606246
blood_vs_normal	NCKAP1L	1	1	0	1.0625	0.0606246
blood_vs_normal	NCOA2	1	1	0	1.0625	0.0606246
blood_vs_normal	NCS1	1	1	0	1.0625	0.0606246
blood_vs_normal	NDST3	1	1	0	1.0625	0.0606246
blood_vs_normal	NDUFA10	1	1	0	1.0625	0.0606246
blood_vs_normal	NDUFS5	1	1	0	1.0625	0.0606246
blood_vs_normal	NDUFS8	1	1	0	1.0625	0.0606246
blood_vs_normal	NDUFV1	1	1	0	1.0625	0.0606246
blood_vs_normal	NEB	1	1	0	1.0625	0.0606246
blood_vs_normal	NEK5	1	1	0	1.0625	0.0606246
blood_vs_normal	NEUROD2	1	1	0	1.0625	0.0606246
blood_vs_normal	NFAT5	1	1	0	1.0625	0.0606246
blood_vs_normal	NHSL1	1	1	0	1.0625	0.0606246
blood_vs_normal	NID2	1	1	0	1.0625	0.0606246
blood_vs_normal	NINL	1	1	0	1.0625	0.0606246
blood_vs_normal	NIPAL3	1	1	0	1.0625	0.0606246
blood_vs_normal	NKD1	1	1	0	1.0625	0.0606246
blood_vs_normal	NKX2-6	1	1	0	1.0625	0.0606246
blood_vs_normal	NLRC3	1	1	0	1.0625	0.0606246
blood_vs_normal	NLRP4	1	1	0	1.0625	0.0606246
blood_vs_normal	NLRP7	1	1	0	1.0625	0.0606246
blood_vs_normal	NOA1	1	1	0	1.0625	0.0606246
blood_vs_normal	NOP56	1	1	0	1.0625	0.0606246
blood_vs_normal	NOS3	1	1	0	1.0625	0.0606246
blood_vs_normal	NOX4	1	1	0	1.0625	0.0606246
blood_vs_normal	NPC1L1	1	1	0	1.0625	0.0606246
blood_vs_normal	NPHP3	1	1	0	1.0625	0.0606246
blood_vs_normal	NPHP4	1	1	0	1.0625	0.0606246
blood_vs_normal	NPL	1	1	0	1.0625	0.0606246
blood_vs_normal	NPTXR	1	1	0	1.0625	0.0606246
blood_vs_normal	NR1H4	1	1	0	1.0625	0.0606246
blood_vs_normal	NRBF2	1	1	0	1.0625	0.0606246
blood_vs_normal	NRG3	1	1	0	1.0625	0.0606246
blood_vs_normal	NRP1	1	1	0	1.0625	0.0606246
blood_vs_normal	NRXN3	1	1	0	1.0625	0.0606246
blood_vs_normal	NT5C3A	1	1	0	1.0625	0.0606246
blood_vs_normal	NTN1	1	1	0	1.0625	0.0606246
blood_vs_normal	NUF2	1	1	0	1.0625	0.0606246
blood_vs_normal	NUMA1	1	1	0	1.0625	0.0606246
blood_vs_normal	NUP155	1	1	0	1.0625	0.0606246
blood_vs_normal	NUTM1	1	1	0	1.0625	0.0606246
blood_vs_normal	NVL	1	1	0	1.0625	0.0606246
blood_vs_normal	OC90	1	1	0	1.0625	0.0606246
blood_vs_normal	ODC1	1	1	0	1.0625	0.0606246
blood_vs_normal	OMA1	1	1	0	1.0625	0.0606246
blood_vs_normal	OMG	1	1	0	1.0625	0.0606246
blood_vs_normal	OPHN1	1	1	0	1.0625	0.0606246
blood_vs_normal	OR10A6	1	1	0	1.0625	0.0606246
blood_vs_normal	OR10G8	1	1	0	1.0625	0.0606246
blood_vs_normal	OR13A1	1	1	0	1.0625	0.0606246
blood_vs_normal	OR14J1	1	1	0	1.0625	0.0606246
blood_vs_normal	OR2AT4	1	1	0	1.0625	0.0606246
blood_vs_normal	OR4F15	1	1	0	1.0625	0.0606246
blood_vs_normal	OR4K1	1	1	0	1.0625	0.0606246
blood_vs_normal	OR51G2	1	1	0	1.0625	0.0606246
blood_vs_normal	OR52A1	1	1	0	1.0625	0.0606246
blood_vs_normal	OR52D1	1	1	0	1.0625	0.0606246
blood_vs_normal	OR5H15	1	1	0	1.0625	0.0606246
blood_vs_normal	OR5M9	1	1	0	1.0625	0.0606246
blood_vs_normal	OR5P3	1	1	0	1.0625	0.0606246
blood_vs_normal	OR6K2	1	1	0	1.0625	0.0606246
blood_vs_normal	OR7G1	1	1	0	1.0625	0.0606246
blood_vs_normal	OR8I2	1	1	0	1.0625	0.0606246
blood_vs_normal	ORAI1	1	1	0	1.0625	0.0606246
blood_vs_normal	ORMDL2	1	1	0	1.0625	0.0606246
blood_vs_normal	OSBP2	1	1	0	1.0625	0.0606246
blood_vs_normal	P2RX6	1	1	0	1.0625	0.0606246
blood_vs_normal	P3H1	1	1	0	1.0625	0.0606246
blood_vs_normal	P3R3URF-PIK3R3\x3bPIK3R3	1	1	0	1.0625	0.0606246
blood_vs_normal	PADI4	1	1	0	1.0625	0.0606246
blood_vs_normal	PAH	1	1	0	1.0625	0.0606246
blood_vs_normal	PAK5	1	1	0	1.0625	0.0606246
blood_vs_normal	PAMR1	1	1	0	1.0625	0.0606246
blood_vs_normal	PAPSS2	1	1	0	1.0625	0.0606246
blood_vs_normal	PARD3	1	1	0	1.0625	0.0606246
blood_vs_normal	PARP1	1	1	0	1.0625	0.0606246
blood_vs_normal	PARP8	1	1	0	1.0625	0.0606246
blood_vs_normal	PAX4	1	1	0	1.0625	0.0606246
blood_vs_normal	PAX8	1	1	0	1.0625	0.0606246
blood_vs_normal	PAX9	1	1	0	1.0625	0.0606246
blood_vs_normal	PCCB	1	1	0	1.0625	0.0606246
blood_vs_normal	PCDH1	1	1	0	1.0625	0.0606246
blood_vs_normal	PCDHA10	1	1	0	1.0625	0.0606246
blood_vs_normal	PCDHA11	1	1	0	1.0625	0.0606246
blood_vs_normal	PCDHA3	1	1	0	1.0625	0.0606246
blood_vs_normal	PCDHB10	1	1	0	1.0625	0.0606246
blood_vs_normal	PCDHB14	1	1	0	1.0625	0.0606246
blood_vs_normal	PCDHGA8	1	1	0	1.0625	0.0606246
blood_vs_normal	PCK1	1	1	0	1.0625	0.0606246
blood_vs_normal	PDE10A	1	1	0	1.0625	0.0606246
blood_vs_normal	PDE11A	1	1	0	1.0625	0.0606246
blood_vs_normal	PDE6B	1	1	0	1.0625	0.0606246
blood_vs_normal	PDE6C	1	1	0	1.0625	0.0606246
blood_vs_normal	PDHA2	1	1	0	1.0625	0.0606246
blood_vs_normal	PDXK	1	1	0	1.0625	0.0606246
blood_vs_normal	PEG3	1	1	0	1.0625	0.0606246
blood_vs_normal	PFAS	1	1	0	1.0625	0.0606246
blood_vs_normal	PFN4	1	1	0	1.0625	0.0606246
blood_vs_normal	PHF20	1	1	0	1.0625	0.0606246
blood_vs_normal	PHKG1	1	1	0	1.0625	0.0606246
blood_vs_normal	PHLDB1	1	1	0	1.0625	0.0606246
blood_vs_normal	PHLPP2	1	1	0	1.0625	0.0606246
blood_vs_normal	PIGQ	1	1	0	1.0625	0.0606246
blood_vs_normal	PIK3CB	1	1	0	1.0625	0.0606246
blood_vs_normal	PKN2	1	1	0	1.0625	0.0606246
blood_vs_normal	PLA2G4D	1	1	0	1.0625	0.0606246
blood_vs_normal	PLA2G4E	1	1	0	1.0625	0.0606246
blood_vs_normal	PLAAT5	1	1	0	1.0625	0.0606246
blood_vs_normal	PLCG1	1	1	0	1.0625	0.0606246
blood_vs_normal	PLCH1	1	1	0	1.0625	0.0606246
blood_vs_normal	PLCXD1	1	1	0	1.0625	0.0606246
blood_vs_normal	PLCZ1	1	1	0	1.0625	0.0606246
blood_vs_normal	PLEKHG2	1	1	0	1.0625	0.0606246
blood_vs_normal	PLEKHH1	1	1	0	1.0625	0.0606246
blood_vs_normal	PLIN5	1	1	0	1.0625	0.0606246
blood_vs_normal	PLK4	1	1	0	1.0625	0.0606246
blood_vs_normal	PLOD3	1	1	0	1.0625	0.0606246
blood_vs_normal	PLP1	1	1	0	1.0625	0.0606246
blood_vs_normal	PLXDC1	1	1	0	1.0625	0.0606246
blood_vs_normal	PLXNA2	1	1	0	1.0625	0.0606246
blood_vs_normal	PLXNA4	1	1	0	1.0625	0.0606246
blood_vs_normal	PLXNB1	1	1	0	1.0625	0.0606246
blood_vs_normal	PMPCA	1	1	0	1.0625	0.0606246
blood_vs_normal	PNLIP	1	1	0	1.0625	0.0606246
blood_vs_normal	PNPT1	1	1	0	1.0625	0.0606246
blood_vs_normal	POGLUT2	1	1	0	1.0625	0.0606246
blood_vs_normal	POLN	1	1	0	1.0625	0.0606246
blood_vs_normal	POMT1	1	1	0	1.0625	0.0606246
blood_vs_normal	POSTN	1	1	0	1.0625	0.0606246
blood_vs_normal	POU1F1	1	1	0	1.0625	0.0606246
blood_vs_normal	PPIAL4H	1	1	0	1.0625	0.0606246
blood_vs_normal	PPIB	1	1	0	1.0625	0.0606246
blood_vs_normal	PPIL6	1	1	0	1.0625	0.0606246
blood_vs_normal	PPP1R12B	1	1	0	1.0625	0.0606246
blood_vs_normal	PPP1R13B	1	1	0	1.0625	0.0606246
blood_vs_normal	PPP1R16A	1	1	0	1.0625	0.0606246
blood_vs_normal	PPP1R9A	1	1	0	1.0625	0.0606246
blood_vs_normal	PPWD1	1	1	0	1.0625	0.0606246
blood_vs_normal	PRKCB	1	1	0	1.0625	0.0606246
blood_vs_normal	PRND	1	1	0	1.0625	0.0606246
blood_vs_normal	PROKR2	1	1	0	1.0625	0.0606246
blood_vs_normal	PRR19	1	1	0	1.0625	0.0606246
blood_vs_normal	PRRC2B	1	1	0	1.0625	0.0606246
blood_vs_normal	PRRG2	1	1	0	1.0625	0.0606246
blood_vs_normal	PRRT2	1	1	0	1.0625	0.0606246
blood_vs_normal	PRSS3	1	1	0	1.0625	0.0606246
blood_vs_normal	PRSS8	1	1	0	1.0625	0.0606246
blood_vs_normal	PRTG	1	1	0	1.0625	0.0606246
blood_vs_normal	PRUNE2	1	1	0	1.0625	0.0606246
blood_vs_normal	PSEN1	1	1	0	1.0625	0.0606246
blood_vs_normal	PSG9	1	1	0	1.0625	0.0606246
blood_vs_normal	PSMB10	1	1	0	1.0625	0.0606246
blood_vs_normal	PTPN13	1	1	0	1.0625	0.0606246
blood_vs_normal	PTPN3	1	1	0	1.0625	0.0606246
blood_vs_normal	PTPN7	1	1	0	1.0625	0.0606246
blood_vs_normal	PTPRB	1	1	0	1.0625	0.0606246
blood_vs_normal	PTPRH	1	1	0	1.0625	0.0606246
blood_vs_normal	PTPRM	1	1	0	1.0625	0.0606246
blood_vs_normal	PTPRT	1	1	0	1.0625	0.0606246
blood_vs_normal	PXMP2	1	1	0	1.0625	0.0606246
blood_vs_normal	PYGB	1	1	0	1.0625	0.0606246
blood_vs_normal	RABEPK	1	1	0	1.0625	0.0606246
blood_vs_normal	RAD21	1	1	0	1.0625	0.0606246
blood_vs_normal	RAG2	1	1	0	1.0625	0.0606246
blood_vs_normal	RANBP17	1	1	0	1.0625	0.0606246
blood_vs_normal	RAP1GAP	1	1	0	1.0625	0.0606246
blood_vs_normal	RAX2	1	1	0	1.0625	0.0606246
blood_vs_normal	RBL1	1	1	0	1.0625	0.0606246
blood_vs_normal	RBM20	1	1	0	1.0625	0.0606246
blood_vs_normal	RBM45	1	1	0	1.0625	0.0606246
blood_vs_normal	RCAN3	1	1	0	1.0625	0.0606246
blood_vs_normal	RCE1	1	1	0	1.0625	0.0606246
blood_vs_normal	RET	1	1	0	1.0625	0.0606246
blood_vs_normal	RFC4	1	1	0	1.0625	0.0606246
blood_vs_normal	RGS22	1	1	0	1.0625	0.0606246
blood_vs_normal	RHCG	1	1	0	1.0625	0.0606246
blood_vs_normal	RIT2	1	1	0	1.0625	0.0606246
blood_vs_normal	RLBP1	1	1	0	1.0625	0.0606246
blood_vs_normal	RMND5A	1	1	0	1.0625	0.0606246
blood_vs_normal	RNASE1	1	1	0	1.0625	0.0606246
blood_vs_normal	RNASEL	1	1	0	1.0625	0.0606246
blood_vs_normal	RNF212	1	1	0	1.0625	0.0606246
blood_vs_normal	RNF217	1	1	0	1.0625	0.0606246
blood_vs_normal	RNMT	1	1	0	1.0625	0.0606246
blood_vs_normal	RNPEP	1	1	0	1.0625	0.0606246
blood_vs_normal	ROGDI	1	1	0	1.0625	0.0606246
blood_vs_normal	RP1L1	1	1	0	1.0625	0.0606246
blood_vs_normal	RPF1	1	1	0	1.0625	0.0606246
blood_vs_normal	RPL14	1	1	0	1.0625	0.0606246
blood_vs_normal	RPS2	1	1	0	1.0625	0.0606246
blood_vs_normal	RPS27	1	1	0	1.0625	0.0606246
blood_vs_normal	RREB1	1	1	0	1.0625	0.0606246
blood_vs_normal	RRP1B	1	1	0	1.0625	0.0606246
blood_vs_normal	RSF1	1	1	0	1.0625	0.0606246
blood_vs_normal	RSRC2	1	1	0	1.0625	0.0606246
blood_vs_normal	RTN4	1	1	0	1.0625	0.0606246
blood_vs_normal	SARAF	1	1	0	1.0625	0.0606246
blood_vs_normal	SBDS	1	1	0	1.0625	0.0606246
blood_vs_normal	SBF1	1	1	0	1.0625	0.0606246
blood_vs_normal	SCIN	1	1	0	1.0625	0.0606246
blood_vs_normal	SCN10A	1	1	0	1.0625	0.0606246
blood_vs_normal	SCN8A	1	1	0	1.0625	0.0606246
blood_vs_normal	SCN9A	1	1	0	1.0625	0.0606246
blood_vs_normal	SCNN1B	1	1	0	1.0625	0.0606246
blood_vs_normal	SCUBE2	1	1	0	1.0625	0.0606246
blood_vs_normal	SCYL3	1	1	0	1.0625	0.0606246
blood_vs_normal	SDF2L1	1	1	0	1.0625	0.0606246
blood_vs_normal	SDK1	1	1	0	1.0625	0.0606246
blood_vs_normal	SDR39U1	1	1	0	1.0625	0.0606246
blood_vs_normal	SEC14L3	1	1	0	1.0625	0.0606246
blood_vs_normal	SEC24A	1	1	0	1.0625	0.0606246
blood_vs_normal	SEC24D	1	1	0	1.0625	0.0606246
blood_vs_normal	SEMA4D	1	1	0	1.0625	0.0606246
blood_vs_normal	SEPTIN8	1	1	0	1.0625	0.0606246
blood_vs_normal	SERINC5	1	1	0	1.0625	0.0606246
blood_vs_normal	SERPINE2	1	1	0	1.0625	0.0606246
blood_vs_normal	SERPINH1	1	1	0	1.0625	0.0606246
blood_vs_normal	SETD1B	1	1	0	1.0625	0.0606246
blood_vs_normal	SETDB2\x3bSETDB2-PHF11	1	1	0	1.0625	0.0606246
blood_vs_normal	SGSH	1	1	0	1.0625	0.0606246
blood_vs_normal	SH2D1B	1	1	0	1.0625	0.0606246
blood_vs_normal	SH3GL2	1	1	0	1.0625	0.0606246
blood_vs_normal	SH3PXD2A	1	1	0	1.0625	0.0606246
blood_vs_normal	SH3RF1	1	1	0	1.0625	0.0606246
blood_vs_normal	SH3TC1	1	1	0	1.0625	0.0606246
blood_vs_normal	SHB	1	1	0	1.0625	0.0606246
blood_vs_normal	SHCBP1	1	1	0	1.0625	0.0606246
blood_vs_normal	SHISA6	1	1	0	1.0625	0.0606246
blood_vs_normal	SHKBP1	1	1	0	1.0625	0.0606246
blood_vs_normal	SI	1	1	0	1.0625	0.0606246
blood_vs_normal	SIGLEC10	1	1	0	1.0625	0.0606246
blood_vs_normal	SIX6	1	1	0	1.0625	0.0606246
blood_vs_normal	SLA	1	1	0	1.0625	0.0606246
blood_vs_normal	SLC12A3	1	1	0	1.0625	0.0606246
blood_vs_normal	SLC12A8	1	1	0	1.0625	0.0606246
blood_vs_normal	SLC12A9	1	1	0	1.0625	0.0606246
blood_vs_normal	SLC13A1	1	1	0	1.0625	0.0606246
blood_vs_normal	SLC16A9	1	1	0	1.0625	0.0606246
blood_vs_normal	SLC17A3	1	1	0	1.0625	0.0606246
blood_vs_normal	SLC18B1	1	1	0	1.0625	0.0606246
blood_vs_normal	SLC22A14	1	1	0	1.0625	0.0606246
blood_vs_normal	SLC22A16	1	1	0	1.0625	0.0606246
blood_vs_normal	SLC25A41	1	1	0	1.0625	0.0606246
blood_vs_normal	SLC26A4	1	1	0	1.0625	0.0606246
blood_vs_normal	SLC26A7	1	1	0	1.0625	0.0606246
blood_vs_normal	SLC29A1	1	1	0	1.0625	0.0606246
blood_vs_normal	SLC2A7	1	1	0	1.0625	0.0606246
blood_vs_normal	SLC2A8	1	1	0	1.0625	0.0606246
blood_vs_normal	SLC35A5	1	1	0	1.0625	0.0606246
blood_vs_normal	SLC35E2A	1	1	0	1.0625	0.0606246
blood_vs_normal	SLC3A2	1	1	0	1.0625	0.0606246
blood_vs_normal	SLC4A3	1	1	0	1.0625	0.0606246
blood_vs_normal	SLC5A8	1	1	0	1.0625	0.0606246
blood_vs_normal	SLC6A7	1	1	0	1.0625	0.0606246
blood_vs_normal	SLC6A9	1	1	0	1.0625	0.0606246
blood_vs_normal	SLC7A1	1	1	0	1.0625	0.0606246
blood_vs_normal	SLC7A11	1	1	0	1.0625	0.0606246
blood_vs_normal	SLC7A13	1	1	0	1.0625	0.0606246
blood_vs_normal	SLC7A14	1	1	0	1.0625	0.0606246
blood_vs_normal	SLC7A2	1	1	0	1.0625	0.0606246
blood_vs_normal	SLCO1A2	1	1	0	1.0625	0.0606246
blood_vs_normal	SLCO1B3\x3bSLCO1B3-SLCO1B7	1	1	0	1.0625	0.0606246
blood_vs_normal	SLCO2B1	1	1	0	1.0625	0.0606246
blood_vs_normal	SLIT2	1	1	0	1.0625	0.0606246
blood_vs_normal	SLITRK1	1	1	0	1.0625	0.0606246
blood_vs_normal	SLK	1	1	0	1.0625	0.0606246
blood_vs_normal	SLX4	1	1	0	1.0625	0.0606246
blood_vs_normal	SMIM4	1	1	0	1.0625	0.0606246
blood_vs_normal	SMYD1	1	1	0	1.0625	0.0606246
blood_vs_normal	SND1	1	1	0	1.0625	0.0606246
blood_vs_normal	SNX21	1	1	0	1.0625	0.0606246
blood_vs_normal	SORBS1	1	1	0	1.0625	0.0606246
blood_vs_normal	SPART	1	1	0	1.0625	0.0606246
blood_vs_normal	SPATA2L	1	1	0	1.0625	0.0606246
blood_vs_normal	SPDYC	1	1	0	1.0625	0.0606246
blood_vs_normal	SPHK2	1	1	0	1.0625	0.0606246
blood_vs_normal	SPNS2	1	1	0	1.0625	0.0606246
blood_vs_normal	SPOCK2	1	1	0	1.0625	0.0606246
blood_vs_normal	SPOCK3	1	1	0	1.0625	0.0606246
blood_vs_normal	SPTA1	1	1	0	1.0625	0.0606246
blood_vs_normal	SPTBN5	1	1	0	1.0625	0.0606246
blood_vs_normal	SPTLC1	1	1	0	1.0625	0.0606246
blood_vs_normal	SRCAP	1	1	0	1.0625	0.0606246
blood_vs_normal	SREBF2	1	1	0	1.0625	0.0606246
blood_vs_normal	SRMS	1	1	0	1.0625	0.0606246
blood_vs_normal	SRRM2	1	1	0	1.0625	0.0606246
blood_vs_normal	SSTR4	1	1	0	1.0625	0.0606246
blood_vs_normal	ST8SIA2	1	1	0	1.0625	0.0606246
blood_vs_normal	STAB1	1	1	0	1.0625	0.0606246
blood_vs_normal	STAG2	1	1	0	1.0625	0.0606246
blood_vs_normal	STEAP4	1	1	0	1.0625	0.0606246
blood_vs_normal	STN1	1	1	0	1.0625	0.0606246
blood_vs_normal	STOML2	1	1	0	1.0625	0.0606246
blood_vs_normal	STOX2	1	1	0	1.0625	0.0606246
blood_vs_normal	STS	1	1	0	1.0625	0.0606246
blood_vs_normal	STX10	1	1	0	1.0625	0.0606246
blood_vs_normal	STXBP4	1	1	0	1.0625	0.0606246
blood_vs_normal	STYXL2	1	1	0	1.0625	0.0606246
blood_vs_normal	SULF1	1	1	0	1.0625	0.0606246
blood_vs_normal	SUMF2	1	1	0	1.0625	0.0606246
blood_vs_normal	SUOX	1	1	0	1.0625	0.0606246
blood_vs_normal	SUPT16H	1	1	0	1.0625	0.0606246
blood_vs_normal	SVEP1	1	1	0	1.0625	0.0606246
blood_vs_normal	SVOPL	1	1	0	1.0625	0.0606246
blood_vs_normal	SYN2	1	1	0	1.0625	0.0606246
blood_vs_normal	SYNE2	1	1	0	1.0625	0.0606246
blood_vs_normal	SYT4	1	1	0	1.0625	0.0606246
blood_vs_normal	TAF5L	1	1	0	1.0625	0.0606246
blood_vs_normal	TAGLN2	1	1	0	1.0625	0.0606246
blood_vs_normal	TANC2	1	1	0	1.0625	0.0606246
blood_vs_normal	TARBP1	1	1	0	1.0625	0.0606246
blood_vs_normal	TASOR2	1	1	0	1.0625	0.0606246
blood_vs_normal	TATDN1	1	1	0	1.0625	0.0606246
blood_vs_normal	TBC1D24	1	1	0	1.0625	0.0606246
blood_vs_normal	TBC1D8B	1	1	0	1.0625	0.0606246
blood_vs_normal	TBC1D9B	1	1	0	1.0625	0.0606246
blood_vs_normal	TBR1	1	1	0	1.0625	0.0606246
blood_vs_normal	TBX3	1	1	0	1.0625	0.0606246
blood_vs_normal	TBX6	1	1	0	1.0625	0.0606246
blood_vs_normal	TCF20	1	1	0	1.0625	0.0606246
blood_vs_normal	TDO2	1	1	0	1.0625	0.0606246
blood_vs_normal	TDRD6	1	1	0	1.0625	0.0606246
blood_vs_normal	TENM1	1	1	0	1.0625	0.0606246
blood_vs_normal	TENT5A	1	1	0	1.0625	0.0606246
blood_vs_normal	TERF2IP	1	1	0	1.0625	0.0606246
blood_vs_normal	TEX11	1	1	0	1.0625	0.0606246
blood_vs_normal	TEX35	1	1	0	1.0625	0.0606246
blood_vs_normal	TFR2	1	1	0	1.0625	0.0606246
blood_vs_normal	TGDS	1	1	0	1.0625	0.0606246
blood_vs_normal	TGM3	1	1	0	1.0625	0.0606246
blood_vs_normal	THAP8	1	1	0	1.0625	0.0606246
blood_vs_normal	THBS2	1	1	0	1.0625	0.0606246
blood_vs_normal	TJP2	1	1	0	1.0625	0.0606246
blood_vs_normal	TK1	1	1	0	1.0625	0.0606246
blood_vs_normal	TLCD2	1	1	0	1.0625	0.0606246
blood_vs_normal	TLR4	1	1	0	1.0625	0.0606246
blood_vs_normal	TMC1	1	1	0	1.0625	0.0606246
blood_vs_normal	TMC7	1	1	0	1.0625	0.0606246
blood_vs_normal	TMED10	1	1	0	1.0625	0.0606246
blood_vs_normal	TMEFF2	1	1	0	1.0625	0.0606246
blood_vs_normal	TMEM14B	1	1	0	1.0625	0.0606246
blood_vs_normal	TMEM200A	1	1	0	1.0625	0.0606246
blood_vs_normal	TMEM38B	1	1	0	1.0625	0.0606246
blood_vs_normal	TMEM53	1	1	0	1.0625	0.0606246
blood_vs_normal	TMEM67	1	1	0	1.0625	0.0606246
blood_vs_normal	TMPRSS11F	1	1	0	1.0625	0.0606246
blood_vs_normal	TMPRSS5	1	1	0	1.0625	0.0606246
blood_vs_normal	TNFRSF10A	1	1	0	1.0625	0.0606246
blood_vs_normal	TNFRSF13B	1	1	0	1.0625	0.0606246
blood_vs_normal	TNFRSF17	1	1	0	1.0625	0.0606246
blood_vs_normal	TNIP3	1	1	0	1.0625	0.0606246
blood_vs_normal	TOP3A	1	1	0	1.0625	0.0606246
blood_vs_normal	TP53	1	1	0	1.0625	0.0606246
blood_vs_normal	TPCN2	1	1	0	1.0625	0.0606246
blood_vs_normal	TRAF3IP3	1	1	0	1.0625	0.0606246
blood_vs_normal	TRAPPC4	1	1	0	1.0625	0.0606246
blood_vs_normal	TRPC6	1	1	0	1.0625	0.0606246
blood_vs_normal	TRPM1	1	1	0	1.0625	0.0606246
blood_vs_normal	TRPM2	1	1	0	1.0625	0.0606246
blood_vs_normal	TRPM3	1	1	0	1.0625	0.0606246
blood_vs_normal	TRPM4	1	1	0	1.0625	0.0606246
blood_vs_normal	TRPM8	1	1	0	1.0625	0.0606246
blood_vs_normal	TRPV1	1	1	0	1.0625	0.0606246
blood_vs_normal	TRRAP	1	1	0	1.0625	0.0606246
blood_vs_normal	TSC2	1	1	0	1.0625	0.0606246
blood_vs_normal	TSPAN1	1	1	0	1.0625	0.0606246
blood_vs_normal	TSPAN15	1	1	0	1.0625	0.0606246
blood_vs_normal	TTC19	1	1	0	1.0625	0.0606246
blood_vs_normal	TTC31	1	1	0	1.0625	0.0606246
blood_vs_normal	TTLL4	1	1	0	1.0625	0.0606246
blood_vs_normal	TTR	1	1	0	1.0625	0.0606246
blood_vs_normal	TTYH3	1	1	0	1.0625	0.0606246
blood_vs_normal	TUBB1	1	1	0	1.0625	0.0606246
blood_vs_normal	TUT4	1	1	0	1.0625	0.0606246
blood_vs_normal	TYR	1	1	0	1.0625	0.0606246
blood_vs_normal	UBA7	1	1	0	1.0625	0.0606246
blood_vs_normal	UBE2O	1	1	0	1.0625	0.0606246
blood_vs_normal	UBE3C	1	1	0	1.0625	0.0606246
blood_vs_normal	UBQLN1	1	1	0	1.0625	0.0606246
blood_vs_normal	UGGT1	1	1	0	1.0625	0.0606246
blood_vs_normal	UGGT2	1	1	0	1.0625	0.0606246
blood_vs_normal	UGT2A1\x3bUGT2A2	1	1	0	1.0625	0.0606246
blood_vs_normal	UGT2B15	1	1	0	1.0625	0.0606246
blood_vs_normal	ULK1	1	1	0	1.0625	0.0606246
blood_vs_normal	UMOD	1	1	0	1.0625	0.0606246
blood_vs_normal	UMODL1	1	1	0	1.0625	0.0606246
blood_vs_normal	UPB1	1	1	0	1.0625	0.0606246
blood_vs_normal	UPF1	1	1	0	1.0625	0.0606246
blood_vs_normal	URAD	1	1	0	1.0625	0.0606246
blood_vs_normal	UROC1	1	1	0	1.0625	0.0606246
blood_vs_normal	USH2A	1	1	0	1.0625	0.0606246
blood_vs_normal	USP24	1	1	0	1.0625	0.0606246
blood_vs_normal	USP31	1	1	0	1.0625	0.0606246
blood_vs_normal	USP51	1	1	0	1.0625	0.0606246
blood_vs_normal	VCAM1	1	1	0	1.0625	0.0606246
blood_vs_normal	VCL	1	1	0	1.0625	0.0606246
blood_vs_normal	VDAC1	1	1	0	1.0625	0.0606246
blood_vs_normal	VIT	1	1	0	1.0625	0.0606246
blood_vs_normal	VLDLR	1	1	0	1.0625	0.0606246
blood_vs_normal	VNN2	1	1	0	1.0625	0.0606246
blood_vs_normal	VPS13B	1	1	0	1.0625	0.0606246
blood_vs_normal	VPS35L	1	1	0	1.0625	0.0606246
blood_vs_normal	VPS41	1	1	0	1.0625	0.0606246
blood_vs_normal	VPS8	1	1	0	1.0625	0.0606246
blood_vs_normal	VRK3	1	1	0	1.0625	0.0606246
blood_vs_normal	VWA5A	1	1	0	1.0625	0.0606246
blood_vs_normal	WASHC2C	1	1	0	1.0625	0.0606246
blood_vs_normal	WBP4	1	1	0	1.0625	0.0606246
blood_vs_normal	WDFY4	1	1	0	1.0625	0.0606246
blood_vs_normal	WDR11	1	1	0	1.0625	0.0606246
blood_vs_normal	WDR27	1	1	0	1.0625	0.0606246
blood_vs_normal	WDR3	1	1	0	1.0625	0.0606246
blood_vs_normal	WDR36	1	1	0	1.0625	0.0606246
blood_vs_normal	WDR38	1	1	0	1.0625	0.0606246
blood_vs_normal	WDR53	1	1	0	1.0625	0.0606246
blood_vs_normal	WDR87	1	1	0	1.0625	0.0606246
blood_vs_normal	WDR93	1	1	0	1.0625	0.0606246
blood_vs_normal	WIPI1	1	1	0	1.0625	0.0606246
blood_vs_normal	WRNIP1	1	1	0	1.0625	0.0606246
blood_vs_normal	WWC1	1	1	0	1.0625	0.0606246
blood_vs_normal	XDH	1	1	0	1.0625	0.0606246
blood_vs_normal	ZBED5	1	1	0	1.0625	0.0606246
blood_vs_normal	ZC3H15	1	1	0	1.0625	0.0606246
blood_vs_normal	ZCCHC12	1	1	0	1.0625	0.0606246
blood_vs_normal	ZCWPW1	1	1	0	1.0625	0.0606246
blood_vs_normal	ZDHHC7	1	1	0	1.0625	0.0606246
blood_vs_normal	ZFP42	1	1	0	1.0625	0.0606246
blood_vs_normal	ZG16	1	1	0	1.0625	0.0606246
blood_vs_normal	ZHX3	1	1	0	1.0625	0.0606246
blood_vs_normal	ZIM3	1	1	0	1.0625	0.0606246
blood_vs_normal	ZMIZ2	1	1	0	1.0625	0.0606246
blood_vs_normal	ZNF106	1	1	0	1.0625	0.0606246
blood_vs_normal	ZNF195	1	1	0	1.0625	0.0606246
blood_vs_normal	ZNF197\x3bZNF660-ZNF197	1	1	0	1.0625	0.0606246
blood_vs_normal	ZNF208	1	1	0	1.0625	0.0606246
blood_vs_normal	ZNF214	1	1	0	1.0625	0.0606246
blood_vs_normal	ZNF319	1	1	0	1.0625	0.0606246
blood_vs_normal	ZNF343	1	1	0	1.0625	0.0606246
blood_vs_normal	ZNF425	1	1	0	1.0625	0.0606246
blood_vs_normal	ZNF43	1	1	0	1.0625	0.0606246
blood_vs_normal	ZNF469	1	1	0	1.0625	0.0606246
blood_vs_normal	ZNF530	1	1	0	1.0625	0.0606246
blood_vs_normal	ZNF571	1	1	0	1.0625	0.0606246
blood_vs_normal	ZNF598	1	1	0	1.0625	0.0606246
blood_vs_normal	ZNF630	1	1	0	1.0625	0.0606246
blood_vs_normal	ZNF732	1	1	0	1.0625	0.0606246
blood_vs_normal	ZNF763	1	1	0	1.0625	0.0606246
blood_vs_normal	ZNF768	1	1	0	1.0625	0.0606246
blood_vs_normal	ZNF813	1	1	0	1.0625	0.0606246
blood_vs_normal	ZNF837	1	1	0	1.0625	0.0606246
blood_vs_normal	ZNF841	1	1	0	1.0625	0.0606246
blood_vs_normal	ZNF862	1	1	0	1.0625	0.0606246
blood_vs_normal	ZNFX1	1	1	0	1.0625	0.0606246
blood_vs_normal	ZNHIT6	1	1	0	1.0625	0.0606246
blood_vs_normal	ZPBP2	1	1	0	1.0625	0.0606246
blood_vs_normal	ZSCAN2	1	1	0	1.0625	0.0606246
blood_vs_normal	ZSCAN22	1	1	0	1.0625	0.0606246
blood_vs_normal	ZZEF1	1	1	0	1.0625	0.0606246
blood_vs_normal	C3	1	1	0	1.0625	0.0606246
blood_vs_normal	TNR	1	1	0	1.0625	0.0606246
blood_vs_normal	SLC25A5	1	1	0	0.945946	-0.0555699
blood_vs_normal	KCNJ12	1	1	0	0.945946	-0.0555699
blood_vs_normal	ZNF717	1	1	0	0.945946	-0.0555699
blood_vs_normal	LILRB1	1	1	0	0.945946	-0.0555699
blood_vs_normal	LILRB2	1	1	0	0.945946	-0.0555699
blood_vs_normal	COL11A1	1	1	0	0.941176	-0.0606246
blood_vs_normal	LAMA2	1	1	0	0.941176	-0.0606246
blood_vs_normal	NPIPB15	1	1	0	0.941176	-0.0606246
blood_vs_normal	RAD18	1	1	0	0.941176	-0.0606246
blood_vs_normal	RBMX	1	1	0	0.9375	-0.0645385
blood_vs_normal	ACAT2	1	1	0	0.9375	-0.0645385
blood_vs_normal	SPATA45	1	1	0	0.9375	-0.0645385
blood_vs_normal	GBP3	1	1	0	0.928571	-0.074108
blood_vs_normal	ESRRA	1	1	0	0.923077	-0.0800427
blood_vs_normal	KCTD20	1	1	0	0.909091	-0.0953102
blood_vs_normal	F5	1	1	0	0.9	-0.105361
blood_vs_normal	HFE	1	1	0	0.9	-0.105361
blood_vs_normal	MRC1	1	1	0	0.9	-0.105361
blood_vs_normal	ADAMTS7	1	1	0	0.9	-0.105361
blood_vs_normal	DPYD	1	1	0	0.9	-0.105361
blood_vs_normal	GPRC6A	1	1	0	0.9	-0.105361
blood_vs_normal	ATXN3	1	1	0	0.888889	-0.117783
blood_vs_normal	CATSPER2	1	1	0	0.875	-0.133531
blood_vs_normal	FOXD4L4	1	1	0	0.875	-0.133531
blood_vs_normal	RBL2	1	1	0	0.875	-0.133531
blood_vs_normal	COL4A4	1	1	0	0.857143	-0.154151
blood_vs_normal	KIAA1671	1	1	0	0.857143	-0.154151
blood_vs_normal	RETSAT	1	1	0	0.857143	-0.154151
blood_vs_normal	GPSM2	1	1	0	0.833333	-0.182322
blood_vs_normal	POLQ	1	1	0	0.8	-0.223144
blood_vs_normal	GJB7	1	1	0	0.75	-0.287682
blood_vs_normal	MYH8	1	1	0	0.75	-0.287682
blood_vs_normal	TBX15	1	1	0	0.75	-0.287682
blood_vs_normal	TMPRSS3	1	1	0	0.75	-0.287682
blood_vs_normal	TPSG1	1	1	0	0.75	-0.287682
blood_vs_normal	PRSS1	0.711194	1	0	0.685714	-0.377294
blood_vs_normal	PRSS2	0.711194	1	0	0.685714	-0.377294
blood_vs_normal	CFTR	1	1	0	0.666667	-0.405465
blood_vs_normal	CRTAC1	1	1	0	0.666667	-0.405465
blood_vs_normal	HK3	1	1	0	0.666667	-0.405465
blood_vs_normal	MYH13	1	1	0	0.666667	-0.405465
blood_vs_normal	CATSPER4	1	1	0	0.666667	-0.405465
blood_vs_normal	COL15A1	1	1	0	0.666667	-0.405465
blood_vs_normal	CSF3R	1	1	0	0.666667	-0.405465
blood_vs_normal	CUBN	1	1	0	0.666667	-0.405465
blood_vs_normal	EPB41L4A	1	1	0	0.666667	-0.405465
blood_vs_normal	GMPR2	1	1	0	0.666667	-0.405465
blood_vs_normal	KCNC4	1	1	0	0.666667	-0.405465
blood_vs_normal	MYH2	1	1	0	0.666667	-0.405465
blood_vs_normal	PHKB	1	1	0	0.666667	-0.405465
blood_vs_normal	SETD5	1	1	0	0.666667	-0.405465
blood_vs_normal	POLG	0.711194	1	0	0.615385	-0.485508
blood_vs_normal	PABPC1	0.658148	1	0	0.583333	-0.538997
blood_vs_normal	NBPF12	0.488676	1	0	0.520833	-0.652325
blood_vs_normal	ADAMTSL2	1	1	0	0.5	-0.693147
blood_vs_normal	CCT5	1	1	0	0.5	-0.693147
blood_vs_normal	CRYBG1	1	1	0	0.5	-0.693147
blood_vs_normal	EPB41L2	1	1	0	0.5	-0.693147
blood_vs_normal	FAH	1	1	0	0.5	-0.693147
blood_vs_normal	FAM8A1	1	1	0	0.5	-0.693147
blood_vs_normal	GJB4	1	1	0	0.5	-0.693147
blood_vs_normal	HECW1	1	1	0	0.5	-0.693147
blood_vs_normal	ITGAD	1	1	0	0.5	-0.693147
blood_vs_normal	ITIH3	1	1	0	0.5	-0.693147
blood_vs_normal	KCNJ10	1	1	0	0.5	-0.693147
blood_vs_normal	KIF4B	1	1	0	0.5	-0.693147
blood_vs_normal	MC1R	1	1	0	0.5	-0.693147
blood_vs_normal	MYH7B	1	1	0	0.5	-0.693147
blood_vs_normal	MYO5B	1	1	0	0.5	-0.693147
blood_vs_normal	PPARA	1	1	0	0.5	-0.693147
blood_vs_normal	SDHA	1	1	0	0.5	-0.693147
blood_vs_normal	SRGAP3	1	1	0	0.5	-0.693147
blood_vs_normal	TUB	1	1	0	0.5	-0.693147
blood_vs_normal	WFS1	1	1	0	0.5	-0.693147
blood_vs_normal	HLA-DQB1	0.658148	1	0	0.466667	-0.76214
blood_vs_normal	NHLRC1	0.264233	1	0.163093	0.336735	-1.08846
blood_vs_normal	ACOX3	1	1	0	0.333333	-1.09861
blood_vs_normal	ACVR2A	1	1	0	0.333333	-1.09861
blood_vs_normal	ADGRB1	1	1	0	0.333333	-1.09861
blood_vs_normal	AEBP1	1	1	0	0.333333	-1.09861
blood_vs_normal	AGPAT2	1	1	0	0.333333	-1.09861
blood_vs_normal	AMDHD2	1	1	0	0.333333	-1.09861
blood_vs_normal	AMPD1	1	1	0	0.333333	-1.09861
blood_vs_normal	ASAH2	1	1	0	0.333333	-1.09861
blood_vs_normal	ASIC5	1	1	0	0.333333	-1.09861
blood_vs_normal	ATP10A	1	1	0	0.333333	-1.09861
blood_vs_normal	BBS10	1	1	0	0.333333	-1.09861
blood_vs_normal	C5AR2	1	1	0	0.333333	-1.09861
blood_vs_normal	CASKIN2	1	1	0	0.333333	-1.09861
blood_vs_normal	CATSPERB	1	1	0	0.333333	-1.09861
blood_vs_normal	CC2D1B	1	1	0	0.333333	-1.09861
blood_vs_normal	CCDC105	1	1	0	0.333333	-1.09861
blood_vs_normal	CCDC90B	1	1	0	0.333333	-1.09861
blood_vs_normal	CCDC9B	1	1	0	0.333333	-1.09861
blood_vs_normal	CDC42BPB	1	1	0	0.333333	-1.09861
blood_vs_normal	CELF4	1	1	0	0.333333	-1.09861
blood_vs_normal	CEP78	1	1	0	0.333333	-1.09861
blood_vs_normal	CNTF	1	1	0	0.333333	-1.09861
blood_vs_normal	CSN1S1	1	1	0	0.333333	-1.09861
blood_vs_normal	CUL9	1	1	0	0.333333	-1.09861
blood_vs_normal	DBX1	1	1	0	0.333333	-1.09861
blood_vs_normal	DUSP22	1	1	0	0.333333	-1.09861
blood_vs_normal	DUSP23	1	1	0	0.333333	-1.09861
blood_vs_normal	DUSP5	1	1	0	0.333333	-1.09861
blood_vs_normal	ELAPOR2	1	1	0	0.333333	-1.09861
blood_vs_normal	ENO1	1	1	0	0.333333	-1.09861
blood_vs_normal	FBXO44	1	1	0	0.333333	-1.09861
blood_vs_normal	FBXW12	1	1	0	0.333333	-1.09861
blood_vs_normal	FBXW5	1	1	0	0.333333	-1.09861
blood_vs_normal	FCGBP	1	1	0	0.333333	-1.09861
blood_vs_normal	FOXN4	1	1	0	0.333333	-1.09861
blood_vs_normal	GLDC	1	1	0	0.333333	-1.09861
blood_vs_normal	GRAMD1A	1	1	0	0.333333	-1.09861
blood_vs_normal	HCN3	1	1	0	0.333333	-1.09861
blood_vs_normal	HOXB13	1	1	0	0.333333	-1.09861
blood_vs_normal	ITGA1	1	1	0	0.333333	-1.09861
blood_vs_normal	KANK2	1	1	0	0.333333	-1.09861
blood_vs_normal	KHK	1	1	0	0.333333	-1.09861
blood_vs_normal	KSR1	1	1	0	0.333333	-1.09861
blood_vs_normal	LCMT2	1	1	0	0.333333	-1.09861
blood_vs_normal	LDHD	1	1	0	0.333333	-1.09861
blood_vs_normal	LLGL2	1	1	0	0.333333	-1.09861
blood_vs_normal	LMX1A	1	1	0	0.333333	-1.09861
blood_vs_normal	MAML1	1	1	0	0.333333	-1.09861
blood_vs_normal	MANBA	1	1	0	0.333333	-1.09861
blood_vs_normal	MANEAL	1	1	0	0.333333	-1.09861
blood_vs_normal	MCF2L2	1	1	0	0.333333	-1.09861
blood_vs_normal	MIB2	1	1	0	0.333333	-1.09861
blood_vs_normal	MKKS	1	1	0	0.333333	-1.09861
blood_vs_normal	MTCL1	1	1	0	0.333333	-1.09861
blood_vs_normal	MYBL1	1	1	0	0.333333	-1.09861
blood_vs_normal	MYH15	1	1	0	0.333333	-1.09861
blood_vs_normal	MYH9	1	1	0	0.333333	-1.09861
blood_vs_normal	NDUFAF5	1	1	0	0.333333	-1.09861
blood_vs_normal	NGEF	1	1	0	0.333333	-1.09861
blood_vs_normal	NR4A1	1	1	0	0.333333	-1.09861
blood_vs_normal	NSFL1C	1	1	0	0.333333	-1.09861
blood_vs_normal	OR52E6	1	1	0	0.333333	-1.09861
blood_vs_normal	P2RX1	1	1	0	0.333333	-1.09861
blood_vs_normal	POT1	1	1	0	0.333333	-1.09861
blood_vs_normal	PPP1R14D	1	1	0	0.333333	-1.09861
blood_vs_normal	PRDX3	1	1	0	0.333333	-1.09861
blood_vs_normal	PRTFDC1	1	1	0	0.333333	-1.09861
blood_vs_normal	PYROXD2	1	1	0	0.333333	-1.09861
blood_vs_normal	RAB20	1	1	0	0.333333	-1.09861
blood_vs_normal	RAB40B	1	1	0	0.333333	-1.09861
blood_vs_normal	RFC3	1	1	0	0.333333	-1.09861
blood_vs_normal	RIC1	1	1	0	0.333333	-1.09861
blood_vs_normal	RIMS1	1	1	0	0.333333	-1.09861
blood_vs_normal	RNF157	1	1	0	0.333333	-1.09861
blood_vs_normal	RPP21\x3bTRIM39-RPP21	1	1	0	0.333333	-1.09861
blood_vs_normal	RUNX3	1	1	0	0.333333	-1.09861
blood_vs_normal	SDHD	1	1	0	0.333333	-1.09861
blood_vs_normal	SKOR2	1	1	0	0.333333	-1.09861
blood_vs_normal	SLC26A3	1	1	0	0.333333	-1.09861
blood_vs_normal	SLC27A2	1	1	0	0.333333	-1.09861
blood_vs_normal	SLC4A1AP	1	1	0	0.333333	-1.09861
blood_vs_normal	SLC4A9	1	1	0	0.333333	-1.09861
blood_vs_normal	SLCO1C1	1	1	0	0.333333	-1.09861
blood_vs_normal	STK3	1	1	0	0.333333	-1.09861
blood_vs_normal	STOML3	1	1	0	0.333333	-1.09861
blood_vs_normal	SYTL1	1	1	0	0.333333	-1.09861
blood_vs_normal	TACC2	1	1	0	0.333333	-1.09861
blood_vs_normal	TBL3	1	1	0	0.333333	-1.09861
blood_vs_normal	TCEA2	1	1	0	0.333333	-1.09861
blood_vs_normal	TCP11	1	1	0	0.333333	-1.09861
blood_vs_normal	TELO2	1	1	0	0.333333	-1.09861
blood_vs_normal	THEMIS2	1	1	0	0.333333	-1.09861
blood_vs_normal	THSD1	1	1	0	0.333333	-1.09861
blood_vs_normal	TUBB2B	1	1	0	0.333333	-1.09861
blood_vs_normal	TUBB8	1	1	0	0.333333	-1.09861
blood_vs_normal	UHRF1	1	1	0	0.333333	-1.09861
blood_vs_normal	WDR76	1	1	0	0.333333	-1.09861
blood_vs_normal	WNK4	1	1	0	0.333333	-1.09861
blood_vs_normal	ZNF548	1	1	0	0.333333	-1.09861
blood_vs_normal	KIR2DL3	0.602597	1	0	0.3125	-1.16315
blood_vs_normal	SEPTIN10	0.602597	1	0	0.3125	-1.16315
blood_vs_normal	VPS13D	0.602597	1	0	0.3125	-1.16315
blood_vs_normal	LILRA2	0.485714	1	0	0.297297	-1.21302
blood_vs_normal	KDM1A	0.485714	1	0.0926696	0.188571	-1.66828
blood_vs_normal	KEL	0.485714	1	0.0926696	0.188571	-1.66828
blood_vs_normal	LRP4	0.485714	1	0.0926696	0.188571	-1.66828
blood_vs_normal	NECAP1	0.485714	1	0.0926696	0.188571	-1.66828
blood_vs_normal	TTN	0.0599078	1	0.323074	0.166667	-1.79176
blood_vs_normal	CNN2	0.228571	1	0.191423	0.126531	-2.06727
blood_vs_normal	KMT2C	0.00593222	1	0.471405	0.107143	-2.23359
blood_vs_normal	DNM2	0.0454545	1	0.317726	0.0701299	-2.65741
blood_vs_normal	PCNT	0.0190616	1	0.370043	0.0549451	-2.90142
blood_vs_normal	OXCT2	0.00103289		0.511818	0.0285714	-3.55535
blood_vs_normal	GXYLT1	0.000344298		0.557001	0.0231293	-3.76666
blood_vs_normal	AK2	7.41565e-06		0.693306	0.0116402	-4.45329
blood_vs_tumor	ZDHHC5	0.0190616	1	0.377795	19.24	2.95699
blood_vs_tumor	PIK3CA	0.0454545	1	0.325649	15.0741	2.71298
blood_vs_tumor	HLA-DQB1	0.00221555	1	0.536943	12.25	2.50553
blood_vs_tumor	TP53	0.0407524	1	0.368822	10.8182	2.38123
blood_vs_tumor	HLA-DRB5	0.228571	1	0.200591	8.35484	2.12284
blood_vs_tumor	SMARCA4	0.228571	1	0.200591	8.35484	2.12284
blood_vs_tumor	COBLL1	0.485714	1	0.106657	5.60606	1.72385
blood_vs_tumor	COPB2	0.485714	1	0.106657	5.60606	1.72385
blood_vs_tumor	CSMD3	0.485714	1	0.106657	5.60606	1.72385
blood_vs_tumor	HLF	0.485714	1	0.106657	5.60606	1.72385
blood_vs_tumor	MACF1	0.485714	1	0.106657	5.60606	1.72385
blood_vs_tumor	SPHKAP	0.485714	1	0.106657	5.60606	1.72385
blood_vs_tumor	MTCH2	0.146353	1	0.25332	4	1.38629
blood_vs_tumor	TSHR	0.0943426	1	0.291492	4	1.38629
blood_vs_tumor	EPB41L4A	0.146353	1	0.25332	4	1.38629
blood_vs_tumor	PDHA2	0.602597	1	0.0525105	3.4	1.22378
blood_vs_tumor	ABCA5	1	1	0	3.17143	1.15418
blood_vs_tumor	FLVCR1	1	1	0	3.17143	1.15418
blood_vs_tumor	SRPRA	1	1	0	3.17143	1.15418
blood_vs_tumor	AARS1	1	1	0	3.17143	1.15418
blood_vs_tumor	ACSL3	1	1	0	3.17143	1.15418
blood_vs_tumor	ACTR3B	1	1	0	3.17143	1.15418
blood_vs_tumor	ADAMTS13	1	1	0	3.17143	1.15418
blood_vs_tumor	ADCY8	1	1	0	3.17143	1.15418
blood_vs_tumor	AFDN	1	1	0	3.17143	1.15418
blood_vs_tumor	AKT1	1	1	0	3.17143	1.15418
blood_vs_tumor	AKTIP	1	1	0	3.17143	1.15418
blood_vs_tumor	ALDH3B2	1	1	0	3.17143	1.15418
blood_vs_tumor	ALS2CL	1	1	0	3.17143	1.15418
blood_vs_tumor	ANK1	1	1	0	3.17143	1.15418
blood_vs_tumor	ANK3	1	1	0	3.17143	1.15418
blood_vs_tumor	ANKHD1\x3bANKHD1-EIF4EBP3	1	1	0	3.17143	1.15418
blood_vs_tumor	ANKRD30B	1	1	0	3.17143	1.15418
blood_vs_tumor	AP3B1	1	1	0	3.17143	1.15418
blood_vs_tumor	ARFGEF2	1	1	0	3.17143	1.15418
blood_vs_tumor	ARHGAP17	1	1	0	3.17143	1.15418
blood_vs_tumor	ARID1B	1	1	0	3.17143	1.15418
blood_vs_tumor	ARMC3	1	1	0	3.17143	1.15418
blood_vs_tumor	ARRB2	1	1	0	3.17143	1.15418
blood_vs_tumor	ARSB	1	1	0	3.17143	1.15418
blood_vs_tumor	ASXL2	1	1	0	3.17143	1.15418
blood_vs_tumor	ASXL3	1	1	0	3.17143	1.15418
blood_vs_tumor	ATAD2B	1	1	0	3.17143	1.15418
blood_vs_tumor	ATP1A1	1	1	0	3.17143	1.15418
blood_vs_tumor	ATP6V0A4	1	1	0	3.17143	1.15418
blood_vs_tumor	ATRNL1	1	1	0	3.17143	1.15418
blood_vs_tumor	ATXN10	1	1	0	3.17143	1.15418
blood_vs_tumor	AVPI1	1	1	0	3.17143	1.15418
blood_vs_tumor	B3GALNT1	1	1	0	3.17143	1.15418
blood_vs_tumor	B4GALT1	1	1	0	3.17143	1.15418
blood_vs_tumor	BAZ2A	1	1	0	3.17143	1.15418
blood_vs_tumor	BPTF	1	1	0	3.17143	1.15418
blood_vs_tumor	BRIP1	1	1	0	3.17143	1.15418
blood_vs_tumor	BRWD1	1	1	0	3.17143	1.15418
blood_vs_tumor	BRWD3	1	1	0	3.17143	1.15418
blood_vs_tumor	BSCL2	1	1	0	3.17143	1.15418
blood_vs_tumor	C2orf78	1	1	0	3.17143	1.15418
blood_vs_tumor	CA9	1	1	0	3.17143	1.15418
blood_vs_tumor	CABIN1	1	1	0	3.17143	1.15418
blood_vs_tumor	CALHM4	1	1	0	3.17143	1.15418
blood_vs_tumor	CAMK2A	1	1	0	3.17143	1.15418
blood_vs_tumor	CCDC172	1	1	0	3.17143	1.15418
blood_vs_tumor	CCDC42	1	1	0	3.17143	1.15418
blood_vs_tumor	CDYL	1	1	0	3.17143	1.15418
blood_vs_tumor	CEP350	1	1	0	3.17143	1.15418
blood_vs_tumor	CEP72	1	1	0	3.17143	1.15418
blood_vs_tumor	CHD1L	1	1	0	3.17143	1.15418
blood_vs_tumor	CHD4	1	1	0	3.17143	1.15418
blood_vs_tumor	CLRN2	1	1	0	3.17143	1.15418
blood_vs_tumor	CMTR2	1	1	0	3.17143	1.15418
blood_vs_tumor	CNGA1	1	1	0	3.17143	1.15418
blood_vs_tumor	CNOT3	1	1	0	3.17143	1.15418
blood_vs_tumor	CNTN5	1	1	0	3.17143	1.15418
blood_vs_tumor	CNTRL	1	1	0	3.17143	1.15418
blood_vs_tumor	COL22A1	1	1	0	3.17143	1.15418
blood_vs_tumor	COL4A5	1	1	0	3.17143	1.15418
blood_vs_tumor	COL9A3	1	1	0	3.17143	1.15418
blood_vs_tumor	COQ3	1	1	0	3.17143	1.15418
blood_vs_tumor	COX20	1	1	0	3.17143	1.15418
blood_vs_tumor	CPXM1	1	1	0	3.17143	1.15418
blood_vs_tumor	CSK	1	1	0	3.17143	1.15418
blood_vs_tumor	CSMD2	1	1	0	3.17143	1.15418
blood_vs_tumor	CYP11A1	1	1	0	3.17143	1.15418
blood_vs_tumor	DAPK1	1	1	0	3.17143	1.15418
blood_vs_tumor	DCST1	1	1	0	3.17143	1.15418
blood_vs_tumor	DDR2	1	1	0	3.17143	1.15418
blood_vs_tumor	DENND1B	1	1	0	3.17143	1.15418
blood_vs_tumor	DNAH8	1	1	0	3.17143	1.15418
blood_vs_tumor	DNTTIP1	1	1	0	3.17143	1.15418
blood_vs_tumor	DOC2A	1	1	0	3.17143	1.15418
blood_vs_tumor	DOCK11	1	1	0	3.17143	1.15418
blood_vs_tumor	DOCK7	1	1	0	3.17143	1.15418
blood_vs_tumor	DPY19L3	1	1	0	3.17143	1.15418
blood_vs_tumor	DSPP	1	1	0	3.17143	1.15418
blood_vs_tumor	ECHDC1	1	1	0	3.17143	1.15418
blood_vs_tumor	EP300	1	1	0	3.17143	1.15418
blood_vs_tumor	FAM114A1	1	1	0	3.17143	1.15418
blood_vs_tumor	FAM135A	1	1	0	3.17143	1.15418
blood_vs_tumor	FAM160B1	1	1	0	3.17143	1.15418
blood_vs_tumor	FAM83B	1	1	0	3.17143	1.15418
blood_vs_tumor	FBXO39	1	1	0	3.17143	1.15418
blood_vs_tumor	FGA	1	1	0	3.17143	1.15418
blood_vs_tumor	FUT11	1	1	0	3.17143	1.15418
blood_vs_tumor	GALNTL6	1	1	0	3.17143	1.15418
blood_vs_tumor	GDPGP1	1	1	0	3.17143	1.15418
blood_vs_tumor	GGT5	1	1	0	3.17143	1.15418
blood_vs_tumor	GINM1	1	1	0	3.17143	1.15418
blood_vs_tumor	GLO1	1	1	0	3.17143	1.15418
blood_vs_tumor	GPD2	1	1	0	3.17143	1.15418
blood_vs_tumor	GPR107	1	1	0	3.17143	1.15418
blood_vs_tumor	GPR179	1	1	0	3.17143	1.15418
blood_vs_tumor	GPR35	1	1	0	3.17143	1.15418
blood_vs_tumor	GRID1	1	1	0	3.17143	1.15418
blood_vs_tumor	GRM3	1	1	0	3.17143	1.15418
blood_vs_tumor	GSPT1	1	1	0	3.17143	1.15418
blood_vs_tumor	GTF2H3	1	1	0	3.17143	1.15418
blood_vs_tumor	H1-2	1	1	0	3.17143	1.15418
blood_vs_tumor	HAUS6	1	1	0	3.17143	1.15418
blood_vs_tumor	HBS1L	1	1	0	3.17143	1.15418
blood_vs_tumor	HLA-A	1	1	0	3.17143	1.15418
blood_vs_tumor	HNRNPDL	1	1	0	3.17143	1.15418
blood_vs_tumor	HOOK1	1	1	0	3.17143	1.15418
blood_vs_tumor	HPS4	1	1	0	3.17143	1.15418
blood_vs_tumor	HRC	1	1	0	3.17143	1.15418
blood_vs_tumor	HRH3	1	1	0	3.17143	1.15418
blood_vs_tumor	HYAL3	1	1	0	3.17143	1.15418
blood_vs_tumor	INPP5B	1	1	0	3.17143	1.15418
blood_vs_tumor	IRF2BP1	1	1	0	3.17143	1.15418
blood_vs_tumor	KCNIP2	1	1	0	3.17143	1.15418
blood_vs_tumor	KCNJ2	1	1	0	3.17143	1.15418
blood_vs_tumor	KCNJ3	1	1	0	3.17143	1.15418
blood_vs_tumor	KIAA0408	1	1	0	3.17143	1.15418
blood_vs_tumor	KIAA0753	1	1	0	3.17143	1.15418
blood_vs_tumor	KIF11	1	1	0	3.17143	1.15418
blood_vs_tumor	KIF1C	1	1	0	3.17143	1.15418
blood_vs_tumor	KLHL1	1	1	0	3.17143	1.15418
blood_vs_tumor	KLHL4	1	1	0	3.17143	1.15418
blood_vs_tumor	KRT9	1	1	0	3.17143	1.15418
blood_vs_tumor	LAMA1	1	1	0	3.17143	1.15418
blood_vs_tumor	LETMD1	1	1	0	3.17143	1.15418
blood_vs_tumor	LONRF2	1	1	0	3.17143	1.15418
blood_vs_tumor	LRRN2	1	1	0	3.17143	1.15418
blood_vs_tumor	MAGEC1	1	1	0	3.17143	1.15418
blood_vs_tumor	MAP3K1	1	1	0	3.17143	1.15418
blood_vs_tumor	MAP3K12	1	1	0	3.17143	1.15418
blood_vs_tumor	MAP3K7	1	1	0	3.17143	1.15418
blood_vs_tumor	MAP7D3	1	1	0	3.17143	1.15418
blood_vs_tumor	MAS1L	1	1	0	3.17143	1.15418
blood_vs_tumor	MDM2	1	1	0	3.17143	1.15418
blood_vs_tumor	MED13	1	1	0	3.17143	1.15418
blood_vs_tumor	MELTF	1	1	0	3.17143	1.15418
blood_vs_tumor	MEP1A	1	1	0	3.17143	1.15418
blood_vs_tumor	MEX3A	1	1	0	3.17143	1.15418
blood_vs_tumor	MICU3	1	1	0	3.17143	1.15418
blood_vs_tumor	MIS18BP1	1	1	0	3.17143	1.15418
blood_vs_tumor	MLH3	1	1	0	3.17143	1.15418
blood_vs_tumor	MMD	1	1	0	3.17143	1.15418
blood_vs_tumor	MPHOSPH9	1	1	0	3.17143	1.15418
blood_vs_tumor	MTOR	1	1	0	3.17143	1.15418
blood_vs_tumor	MTRR	1	1	0	3.17143	1.15418
blood_vs_tumor	MYBPC3	1	1	0	3.17143	1.15418
blood_vs_tumor	MYEF2	1	1	0	3.17143	1.15418
blood_vs_tumor	NAMPT	1	1	0	3.17143	1.15418
blood_vs_tumor	NAV1	1	1	0	3.17143	1.15418
blood_vs_tumor	NFATC3	1	1	0	3.17143	1.15418
blood_vs_tumor	NFYC	1	1	0	3.17143	1.15418
blood_vs_tumor	NOD1	1	1	0	3.17143	1.15418
blood_vs_tumor	NOTCH1	1	1	0	3.17143	1.15418
blood_vs_tumor	NOTCH3	1	1	0	3.17143	1.15418
blood_vs_tumor	NPBWR1	1	1	0	3.17143	1.15418
blood_vs_tumor	NRDE2	1	1	0	3.17143	1.15418
blood_vs_tumor	NRP2	1	1	0	3.17143	1.15418
blood_vs_tumor	NSL1	1	1	0	3.17143	1.15418
blood_vs_tumor	NTNG1	1	1	0	3.17143	1.15418
blood_vs_tumor	NTRK3	1	1	0	3.17143	1.15418
blood_vs_tumor	ODAM	1	1	0	3.17143	1.15418
blood_vs_tumor	OR10G9	1	1	0	3.17143	1.15418
blood_vs_tumor	OR10H1	1	1	0	3.17143	1.15418
blood_vs_tumor	OR10H2	1	1	0	3.17143	1.15418
blood_vs_tumor	OR10J5	1	1	0	3.17143	1.15418
blood_vs_tumor	OR56A1	1	1	0	3.17143	1.15418
blood_vs_tumor	OR5B2	1	1	0	3.17143	1.15418
blood_vs_tumor	PAICS	1	1	0	3.17143	1.15418
blood_vs_tumor	PCDHGA5	1	1	0	3.17143	1.15418
blood_vs_tumor	PCSK5	1	1	0	3.17143	1.15418
blood_vs_tumor	PDS5B	1	1	0	3.17143	1.15418
blood_vs_tumor	PDZD8	1	1	0	3.17143	1.15418
blood_vs_tumor	PERP	1	1	0	3.17143	1.15418
blood_vs_tumor	PHYHIP	1	1	0	3.17143	1.15418
blood_vs_tumor	PI4K2B	1	1	0	3.17143	1.15418
blood_vs_tumor	PJA1	1	1	0	3.17143	1.15418
blood_vs_tumor	PKD1L1	1	1	0	3.17143	1.15418
blood_vs_tumor	PKP1	1	1	0	3.17143	1.15418
blood_vs_tumor	PLCE1	1	1	0	3.17143	1.15418
blood_vs_tumor	POLM	1	1	0	3.17143	1.15418
blood_vs_tumor	POM121	1	1	0	3.17143	1.15418
blood_vs_tumor	PPM1B	1	1	0	3.17143	1.15418
blood_vs_tumor	PRKD2	1	1	0	3.17143	1.15418
blood_vs_tumor	PTPRE	1	1	0	3.17143	1.15418
blood_vs_tumor	RBM24	1	1	0	3.17143	1.15418
blood_vs_tumor	RELN	1	1	0	3.17143	1.15418
blood_vs_tumor	RGL3	1	1	0	3.17143	1.15418
blood_vs_tumor	RHOA	1	1	0	3.17143	1.15418
blood_vs_tumor	RIMKLB	1	1	0	3.17143	1.15418
blood_vs_tumor	RNASEH2A	1	1	0	3.17143	1.15418
blood_vs_tumor	RNF113A	1	1	0	3.17143	1.15418
blood_vs_tumor	RNF20	1	1	0	3.17143	1.15418
blood_vs_tumor	RNF214	1	1	0	3.17143	1.15418
blood_vs_tumor	RPGRIP1	1	1	0	3.17143	1.15418
blood_vs_tumor	RPGRIP1L	1	1	0	3.17143	1.15418
blood_vs_tumor	RPL5	1	1	0	3.17143	1.15418
blood_vs_tumor	RYR2	1	1	0	3.17143	1.15418
blood_vs_tumor	SARM1	1	1	0	3.17143	1.15418
blood_vs_tumor	SCFD1	1	1	0	3.17143	1.15418
blood_vs_tumor	SCFD2	1	1	0	3.17143	1.15418
blood_vs_tumor	SF3B1	1	1	0	3.17143	1.15418
blood_vs_tumor	SHOC1	1	1	0	3.17143	1.15418
blood_vs_tumor	SHROOM3	1	1	0	3.17143	1.15418
blood_vs_tumor	SIPA1L1	1	1	0	3.17143	1.15418
blood_vs_tumor	SKIDA1	1	1	0	3.17143	1.15418
blood_vs_tumor	SLC16A2	1	1	0	3.17143	1.15418
blood_vs_tumor	SLC22A24	1	1	0	3.17143	1.15418
blood_vs_tumor	SLC27A5	1	1	0	3.17143	1.15418
blood_vs_tumor	SLC29A3	1	1	0	3.17143	1.15418
blood_vs_tumor	SLC35A2	1	1	0	3.17143	1.15418
blood_vs_tumor	SLC4A5	1	1	0	3.17143	1.15418
blood_vs_tumor	SLC5A5	1	1	0	3.17143	1.15418
blood_vs_tumor	SLC8B1	1	1	0	3.17143	1.15418
blood_vs_tumor	SLITRK6	1	1	0	3.17143	1.15418
blood_vs_tumor	SMYD5	1	1	0	3.17143	1.15418
blood_vs_tumor	SNAI1	1	1	0	3.17143	1.15418
blood_vs_tumor	SNW1	1	1	0	3.17143	1.15418
blood_vs_tumor	SORBS2	1	1	0	3.17143	1.15418
blood_vs_tumor	SOS2	1	1	0	3.17143	1.15418
blood_vs_tumor	SPAST	1	1	0	3.17143	1.15418
blood_vs_tumor	SPIB	1	1	0	3.17143	1.15418
blood_vs_tumor	SPRED3	1	1	0	3.17143	1.15418
blood_vs_tumor	SSTR5	1	1	0	3.17143	1.15418
blood_vs_tumor	STARD4	1	1	0	3.17143	1.15418
blood_vs_tumor	STAT4	1	1	0	3.17143	1.15418
blood_vs_tumor	SUCO	1	1	0	3.17143	1.15418
blood_vs_tumor	SYVN1	1	1	0	3.17143	1.15418
blood_vs_tumor	TAF1	1	1	0	3.17143	1.15418
blood_vs_tumor	TBC1D23	1	1	0	3.17143	1.15418
blood_vs_tumor	TCTN1	1	1	0	3.17143	1.15418
blood_vs_tumor	TMEM123	1	1	0	3.17143	1.15418
blood_vs_tumor	TMTC4	1	1	0	3.17143	1.15418
blood_vs_tumor	TNNC2	1	1	0	3.17143	1.15418
blood_vs_tumor	TOPBP1	1	1	0	3.17143	1.15418
blood_vs_tumor	TPPP3	1	1	0	3.17143	1.15418
blood_vs_tumor	TRIM43	1	1	0	3.17143	1.15418
blood_vs_tumor	TRIP11	1	1	0	3.17143	1.15418
blood_vs_tumor	TRPC1	1	1	0	3.17143	1.15418
blood_vs_tumor	TRPC7	1	1	0	3.17143	1.15418
blood_vs_tumor	TUBB8B	1	1	0	3.17143	1.15418
blood_vs_tumor	UBE4A	1	1	0	3.17143	1.15418
blood_vs_tumor	UBR5	1	1	0	3.17143	1.15418
blood_vs_tumor	UGT2B4	1	1	0	3.17143	1.15418
blood_vs_tumor	URB2	1	1	0	3.17143	1.15418
blood_vs_tumor	USP4	1	1	0	3.17143	1.15418
blood_vs_tumor	USP54	1	1	0	3.17143	1.15418
blood_vs_tumor	VANGL2	1	1	0	3.17143	1.15418
blood_vs_tumor	VAV1	1	1	0	3.17143	1.15418
blood_vs_tumor	WDR44	1	1	0	3.17143	1.15418
blood_vs_tumor	WNK3	1	1	0	3.17143	1.15418
blood_vs_tumor	ZBTB24	1	1	0	3.17143	1.15418
blood_vs_tumor	ZC3H12A	1	1	0	3.17143	1.15418
blood_vs_tumor	ZFYVE26	1	1	0	3.17143	1.15418
blood_vs_tumor	ZNF181	1	1	0	3.17143	1.15418
blood_vs_tumor	ZNF439	1	1	0	3.17143	1.15418
blood_vs_tumor	ZNF587	1	1	0	3.17143	1.15418
blood_vs_tumor	ZNF721	1	1	0	3.17143	1.15418
blood_vs_tumor	ZNF80	1	1	0	3.17143	1.15418
blood_vs_tumor	ZPLD1	1	1	0	3.17143	1.15418
blood_vs_tumor	CNN2	0.443017	1	0.093352	2.5	0.916291
blood_vs_tumor	KIAA1109	0.658148	1	0	2.28571	0.826679
blood_vs_tumor	COL12A1	1	1	0	2.125	0.753772
blood_vs_tumor	ADSL	1	1	0	2.125	0.753772
blood_vs_tumor	ARHGAP31	1	1	0	2.125	0.753772
blood_vs_tumor	BIRC6	1	1	0	2.125	0.753772
blood_vs_tumor	DNAH1	1	1	0	2.125	0.753772
blood_vs_tumor	ERCC6L	1	1	0	2.125	0.753772
blood_vs_tumor	FRAS1	1	1	0	2.125	0.753772
blood_vs_tumor	FREM2	1	1	0	2.125	0.753772
blood_vs_tumor	GALNT8	1	1	0	2.125	0.753772
blood_vs_tumor	HECTD4	1	1	0	2.125	0.753772
blood_vs_tumor	MAP3K5	1	1	0	2.125	0.753772
blood_vs_tumor	MEN1	1	1	0	2.125	0.753772
blood_vs_tumor	MGA	1	1	0	2.125	0.753772
blood_vs_tumor	MYCBP2	1	1	0	2.125	0.753772
blood_vs_tumor	MYO1B	1	1	0	2.125	0.753772
blood_vs_tumor	NALCN	1	1	0	2.125	0.753772
blood_vs_tumor	NAV3	1	1	0	2.125	0.753772
blood_vs_tumor	NEB	1	1	0	2.125	0.753772
blood_vs_tumor	PCDHA3	1	1	0	2.125	0.753772
blood_vs_tumor	PEG3	1	1	0	2.125	0.753772
blood_vs_tumor	PKN2	1	1	0	2.125	0.753772
blood_vs_tumor	PRRC2B	1	1	0	2.125	0.753772
blood_vs_tumor	PTPN7	1	1	0	2.125	0.753772
blood_vs_tumor	RET	1	1	0	2.125	0.753772
blood_vs_tumor	SHKBP1	1	1	0	2.125	0.753772
blood_vs_tumor	SUOX	1	1	0	2.125	0.753772
blood_vs_tumor	VPS13B	1	1	0	2.125	0.753772
blood_vs_tumor	VPS8	1	1	0	2.125	0.753772
blood_vs_tumor	ZNF548	1	1	0	2.125	0.753772
blood_vs_tumor	KRT18	0.488676	1	0.0396721	2.08	0.732368
blood_vs_tumor	ATXN3	0.499792	1	0	2	0.693147
blood_vs_tumor	KCNJ18	0.690565	1	0	1.92308	0.653926
blood_vs_tumor	LRRC4	0.690565	1	0	1.92308	0.653926
blood_vs_tumor	SYNE1	0.724672	1	0	1.65455	0.503526
blood_vs_tumor	ATP1A4	1	1	0	1.6	0.470004
blood_vs_tumor	DNAH11	1	1	0	1.6	0.470004
blood_vs_tumor	FAM8A1	1	1	0	1.6	0.470004
blood_vs_tumor	NECAP1	1	1	0	1.6	0.470004
blood_vs_tumor	PLIN4	1	1	0	1.6	0.470004
blood_vs_tumor	MMUT	1	1	0	1.42857	0.356675
blood_vs_tumor	PKHD1	1	1	0	1.42857	0.356675
blood_vs_tumor	KCNQ5	1	1	0	1.42857	0.356675
blood_vs_tumor	SCN11A	1	1	0	1.42857	0.356675
blood_vs_tumor	SEPTIN10	1	1	0	1.42857	0.356675
blood_vs_tumor	DNAH9	1	1	0	1.34615	0.297252
blood_vs_tumor	ITGB6	1	1	0	1.34615	0.297252
blood_vs_tumor	TNXB	1	1	0	1.3	0.262364
blood_vs_tumor	FMO2	1	1	0	1.27273	0.241162
blood_vs_tumor	ADAMTS7	1	1	0	1.25714	0.228842
blood_vs_tumor	KCNJ12	1	1	0	1	0
blood_vs_tumor	ZNF717	1	1	0	1	0
blood_vs_tumor	LILRA2	1	1	0	1	0
blood_vs_tumor	LILRB1	1	1	0	1	0
blood_vs_tumor	COL11A1	1	1	0	1	0
blood_vs_tumor	LAMA2	1	1	0	1	0
blood_vs_tumor	NPIPB15	1	1	0	1	0
blood_vs_tumor	RAD18	1	1	0	1	0
blood_vs_tumor	PABPC3	1	1	0	1	0
blood_vs_tumor	RBMX	1	1	0	1	0
blood_vs_tumor	SPATA45	1	1	0	1	0
blood_vs_tumor	GBP3	1	1	0	1	0
blood_vs_tumor	RHBG	1	1	0	1	0
blood_vs_tumor	SPATA31A6	1	1	0	1	0
blood_vs_tumor	KCTD20	1	1	0	1	0
blood_vs_tumor	F5	1	1	0	1	0
blood_vs_tumor	HFE	1	1	0	1	0
blood_vs_tumor	MRC1	1	1	0	1	0
blood_vs_tumor	DPYD	1	1	0	1	0
blood_vs_tumor	FRG2C	1	1	0	1	0
blood_vs_tumor	COL24A1	1	1	0	1	0
blood_vs_tumor	LPA	1	1	0	1	0
blood_vs_tumor	TAS2R30	1	1	0	1	0
blood_vs_tumor	TTN	1	1	0	1	0
blood_vs_tumor	CATSPER2	1	1	0	1	0
blood_vs_tumor	CERS2	1	1	0	1	0
blood_vs_tumor	FOXD4L4	1	1	0	1	0
blood_vs_tumor	RBL2	1	1	0	1	0
blood_vs_tumor	VNN1	1	1	0	1	0
blood_vs_tumor	COL4A4	1	1	0	1	0
blood_vs_tumor	KIAA1671	1	1	0	1	0
blood_vs_tumor	POTEE	1	1	0	1	0
blood_vs_tumor	PKHD1L1	1	1	0	1	0
blood_vs_tumor	FHL5	1	1	0	1	0
blood_vs_tumor	GPSM2	1	1	0	1	0
blood_vs_tumor	SMR3A	1	1	0	1	0
blood_vs_tumor	POLQ	1	1	0	1	0
blood_vs_tumor	PRKAG2	1	1	0	1	0
blood_vs_tumor	ANK2	1	1	0	1	0
blood_vs_tumor	DST	1	1	0	1	0
blood_vs_tumor	EFNA3	1	1	0	1	0
blood_vs_tumor	KRT33B	1	1	0	1	0
blood_vs_tumor	OR51I2	1	1	0	1	0
blood_vs_tumor	TFAP2D	1	1	0	1	0
blood_vs_tumor	COL5A2	1	1	0	1	0
blood_vs_tumor	SELE	1	1	0	1	0
blood_vs_tumor	COL10A1	1	1	0	1	0
blood_vs_tumor	EP400	1	1	0	1	0
blood_vs_tumor	GALNS	1	1	0	1	0
blood_vs_tumor	GJB7	1	1	0	1	0
blood_vs_tumor	MUC4	1	1	0	1	0
blood_vs_tumor	MYH8	1	1	0	1	0
blood_vs_tumor	MYO5C	1	1	0	1	0
blood_vs_tumor	NDUFS2	1	1	0	1	0
blood_vs_tumor	SLC2A9	1	1	0	1	0
blood_vs_tumor	SMPDL3A	1	1	0	1	0
blood_vs_tumor	TBX15	1	1	0	1	0
blood_vs_tumor	TCF7	1	1	0	1	0
blood_vs_tumor	TMPRSS3	1	1	0	1	0
blood_vs_tumor	ABCA4	1	1	0	1	0
blood_vs_tumor	CFTR	1	1	0	1	0
blood_vs_tumor	CRTAC1	1	1	0	1	0
blood_vs_tumor	HK3	1	1	0	1	0
blood_vs_tumor	KCNC4	1	1	0	1	0
blood_vs_tumor	MYH13	1	1	0	1	0
blood_vs_tumor	TNS1	1	1	0	1	0
blood_vs_tumor	ABCB6	1	1	0	1	0
blood_vs_tumor	ABCD4	1	1	0	1	0
blood_vs_tumor	ALDH4A1	1	1	0	1	0
blood_vs_tumor	CNGA4	1	1	0	1	0
blood_vs_tumor	COL15A1	1	1	0	1	0
blood_vs_tumor	COL16A1	1	1	0	1	0
blood_vs_tumor	CP	1	1	0	1	0
blood_vs_tumor	CRLF2	1	1	0	1	0
blood_vs_tumor	CUBN	1	1	0	1	0
blood_vs_tumor	CUL7	1	1	0	1	0
blood_vs_tumor	DEFB119	1	1	0	1	0
blood_vs_tumor	FLVCR2	1	1	0	1	0
blood_vs_tumor	GMPR2	1	1	0	1	0
blood_vs_tumor	GNAT3	1	1	0	1	0
blood_vs_tumor	HKDC1	1	1	0	1	0
blood_vs_tumor	KIR2DL3	1	1	0	1	0
blood_vs_tumor	KRT8	1	1	0	1	0
blood_vs_tumor	LCAT	1	1	0	1	0
blood_vs_tumor	MANEA	1	1	0	1	0
blood_vs_tumor	MBL2	1	1	0	1	0
blood_vs_tumor	MYH2	1	1	0	1	0
blood_vs_tumor	MYO9A	1	1	0	1	0
blood_vs_tumor	MYOF	1	1	0	1	0
blood_vs_tumor	NOL6	1	1	0	1	0
blood_vs_tumor	PAX3	1	1	0	1	0
blood_vs_tumor	PHKB	1	1	0	1	0
blood_vs_tumor	PLB1	1	1	0	1	0
blood_vs_tumor	SDHB	1	1	0	1	0
blood_vs_tumor	SERPINA1	1	1	0	1	0
blood_vs_tumor	SLC22A1	1	1	0	1	0
blood_vs_tumor	SORL1	1	1	0	1	0
blood_vs_tumor	SOX30	1	1	0	1	0
blood_vs_tumor	TCF7L1	1	1	0	1	0
blood_vs_tumor	TENM4	1	1	0	1	0
blood_vs_tumor	PSPH	1	1	0	1	0
blood_vs_tumor	CNGA2	1	1	0	1	0
blood_vs_tumor	COL6A6	1	1	0	1	0
blood_vs_tumor	LILRA6	1	1	0	1	0
blood_vs_tumor	MLH1	1	1	0	1	0
blood_vs_tumor	PSEN2	1	1	0	1	0
blood_vs_tumor	TPMT	1	1	0	1	0
blood_vs_tumor	ABCA3	1	1	0	1	0
[truncated: 3,094 more rows]
